# Supplementary material for: (E)-1-(4-Methyl­phen­yl)-3-[(1-phenyl­ethyl­idene)amino]­thio­urea
Source: Acta Crystallogr Sect E Struct Rep Online. 2011 May 28;67(Pt 6):o1547. doi: 10.1107/S1600536811019404 (PMC3120285; doi:10.1107/S1600536811019404)
Supplement: Supplementary file 1 [file e-67-o1547-sup1.cif]

##############################################################################
#                                                                            #
# This CIF contains the data in a paper accepted for publication in          #
# Acta Crystallographica Section E. It conforms to the requirements of       #
# Notes for Authors for Acta Crystallographica Section E, and has been       #
# peer reviewed under the auspices of the IUCr Commission on Journals.       #
#                                                                            #
# Full details of the Crystallographic Information File format               #
# are given in the paper "The Crystallographic Information File (CIF):       #
# a New Standard Archive File for Crystallography" by S. R. Hall, F. H.      #
# Allen and I. D. Brown [Acta Cryst. (1991), A47, 655-685].                  #
#                                                                            #
# The current version of the core CIF dictionary is obtainable from          #
# ftp://ftp.iucr.org/pub/cif_core.dic.                                       #
#                                                                            #
# Software is freely available for graphical display of the structure(s)     #
# in this CIF. For information consult the CIF software page                 #
# http://www.iucr.org/resources/cif/software.                                #
#                                                                            #
# This file may be used for bona fide research purposes within the           #
# scientific community so long as proper attribution is given to the journal # 
# article from which it was obtained.                                        #
#                                                                            #
##############################################################################
data_I
_audit_creation_method
;
  Olex2 1.1
  (compiled 2011.02.15 svn.r1672, GUI svn.r3494)
;
_chemical_name_systematic
;
(<i>E</i>)-1-(4-Methylphenyl)-3-[(1-phenylethylidene)amino]thiourea
;
_chemical_name_common     ?
_chemical_formula_moiety     'C16 H17 N3 S'
_chemical_formula_sum     'C16 H17 N3 S'
_chemical_formula_iupac     'C16 H17 N3 S'
_chemical_formula_weight     283.39
_chemical_melting_point     ?
_space_group_crystal_system     monoclinic
_space_group_name_H-M_alt     'P 21/c'
_space_group_name_Hall     '-P 2ybc'
loop_
    _symmetry_equiv_pos_as_xyz
    'x, y, z'
    '-x, y+1/2, -z+1/2'
    '-x, -y, -z'
    'x, -y-1/2, z-1/2'
_cell_length_a     10.5881(3)
_cell_length_b     5.7355(2)
_cell_length_c     26.9746(7)
_cell_angle_alpha     90.00
_cell_angle_beta     108.670(2)
_cell_angle_gamma     90.00
_cell_volume     1551.91(8)
_cell_formula_units_Z     4
_cell_measurement_reflns_used     6724
_cell_measurement_theta_min     3.4561
_cell_measurement_theta_max     70.9182
_cell_measurement_temperature     291
_exptl_crystal_description     prismatic
_exptl_crystal_colour     colorless
_exptl_crystal_size_max     0.25
_exptl_crystal_size_mid     0.18
_exptl_crystal_size_min     0.18
_exptl_crystal_density_diffrn     1.213
_exptl_crystal_density_meas     ?
_exptl_crystal_density_method     'not measured'
_exptl_crystal_F_000     600
_exptl_absorpt_coefficient_mu     1.788
_exptl_absorpt_correction_type     multi-scan
_exptl_absorpt_process_details     '(CrysAlis Pro; Oxford Diffraction, 2010)'
_exptl_absorpt_correction_T_min     0.60
_exptl_absorpt_correction_T_max     0.73
_exptl_special_details
;
;
_diffrn_ambient_temperature     291
_diffrn_radiation_type     'Cu K\a'
_diffrn_radiation_wavelength     1.5418
_diffrn_radiation_monochromator     graphite
_diffrn_measurement_device_type     'Oxford Diffraction Xcalibur Eos Gemini'
_diffrn_measurement_method     \w
_diffrn_detector_area_resol_mean     16.2312
_diffrn_reflns_number     15835
_diffrn_reflns_av_R_equivalents     0.0410
_diffrn_reflns_theta_min     3.4561
_diffrn_reflns_theta_max     70.9182
_diffrn_reflns_theta_full     71.06
_diffrn_measured_fraction_theta_max     0.985
_diffrn_measured_fraction_theta_full     0.985
_diffrn_reflns_limit_h_min     -12
_diffrn_reflns_limit_h_max     12
_diffrn_reflns_limit_k_min     -7
_diffrn_reflns_limit_k_max     6
_diffrn_reflns_limit_l_min     -28
_diffrn_reflns_limit_l_max     31
_diffrn_standards_number     0
_diffrn_standards_interval_count     0
_diffrn_standards_interval_time     0
_diffrn_standards_decay_%     0
_refine_special_details
;
Refinement of <i>F</i>^2^ against ALL reflections. The weighted <i>R</i>-factor
<i>wR</i> and goodness of fit <i>S</i> are based on <i>F</i>^2^, conventional
<i>R</i>-factors <i>R</i> are based on <i>F</i>, with <i>F</i> set to zero for
negative <i>F</i>^2^. The threshold expression of <i>F</i>^2^ >
\s(<i>F</i>^2^) is used only for calculating <i>R</i>-factors(gt) <i>etc</i>.
and is not relevant to the choice of reflections for refinement.
<i>R</i>-factors based on <i>F</i>^2^ are statistically about twice as large
as those based on <i>F</i>, and <i>R</i>- factors based on ALL data will be
even larger.
;
_reflns_number_total     2945
_reflns_number_gt     2587
_reflns_threshold_expression     I>2\s(I)
_refine_ls_structure_factor_coef     Fsqd
_refine_ls_matrix_type     full
_refine_ls_R_factor_all     0.0494
_refine_ls_R_factor_gt     0.0438
_refine_ls_wR_factor_gt     0.1197
_refine_ls_wR_factor_ref     0.1262
_refine_ls_goodness_of_fit_ref     1.062
_refine_ls_restrained_S_all     1.062
_refine_ls_number_reflns     2945
_refine_ls_number_parameters     191
_refine_ls_number_restraints     0
_refine_ls_hydrogen_treatment     mixed
_refine_ls_weighting_scheme     calc
_refine_ls_weighting_details
         'calc w=1/[\s^2^(Fo^2^)+(0.0693P)^2^+0.2489P] where P=(Fo^2^+2Fc^2^)/3'
_atom_sites_solution_hydrogens     geom
_atom_sites_solution_primary     direct
_atom_sites_solution_secondary     difmap
_refine_ls_shift/su_max     0.001
_refine_ls_shift/su_mean     0.000
_refine_diff_density_max     0.227
_refine_diff_density_min     -0.236
_refine_ls_extinction_method     none
_refine_ls_extinction_coef     ?
loop_
    _atom_type_symbol
    _atom_type_description
    _atom_type_scat_dispersion_real
    _atom_type_scat_dispersion_imag
    _atom_type_scat_source
    'C' 'C' 0.0181 0.0091
                         'International Tables Vol C Tables 4.2.6.8 and 6.1.1.4'
    'H' 'H' 0.0000 0.0000
                         'International Tables Vol C Tables 4.2.6.8 and 6.1.1.4'
    'N' 'N' 0.0311 0.0180
                         'International Tables Vol C Tables 4.2.6.8 and 6.1.1.4'
    'S' 'S' 0.3331 0.5567
                         'International Tables Vol C Tables 4.2.6.8 and 6.1.1.4'
_computing_data_collection     'CrysAlis PRO (Oxford Diffraction, 2010)'
_computing_cell_refinement     'CrysAlis PRO (Oxford Diffraction, 2010)'
_computing_data_reduction     'CrysAlis PRO (Oxford Diffraction, 2010)'
_computing_structure_solution     'SHELXTL (Sheldrick, 2008)'
_computing_structure_refinement     'SHELXTL (Sheldrick, 2008)'
_computing_molecular_graphics     'OLEX2 (Dolomanov <i>et al.</i>, 2009)'
_computing_publication_material     'OLEX2 (Dolomanov <i>et al.</i>, 2009)'
loop_
    _atom_site_type_symbol
    _atom_site_label
    _atom_site_fract_x
    _atom_site_fract_y
    _atom_site_fract_z
    _atom_site_U_iso_or_equiv
    _atom_site_adp_type
    _atom_site_calc_flag
    _atom_site_refinement_flags
    _atom_site_occupancy
    _atom_site_symmetry_multiplicity
    _atom_site_disorder_assembly
    _atom_site_disorder_group
    S S1 1.08154(5) 0.02598(9) 0.436028(18) 0.05334(18) Uani d . 1 1 . .
    N N1 0.82552(14) 0.5213(3) 0.42960(6) 0.0465(3) Uani d . 1 1 . .
    N N2 0.90859(14) 0.3341(3) 0.44695(6) 0.0499(4) Uani d . 1 1 . .
    N N3 0.99833(16) 0.4238(3) 0.38311(6) 0.0510(4) Uani d . 1 1 . .
    C C1 1.06088(19) 0.2091(4) 0.31610(7) 0.0559(5) Uani d . 1 1 . .
    H H1 1.0044 0.0876 0.3179 0.067 Uiso calc R 1 1 . .
    C C2 1.1318(2) 0.1997(4) 0.28098(7) 0.0656(6) Uani d . 1 1 . .
    H H2A 1.1229 0.0699 0.2595 0.079 Uiso calc R 1 1 . .
    C C3 1.2149(2) 0.3777(5) 0.27725(7) 0.0651(6) Uani d . 1 1 . .
    C C4 1.2278(2) 0.5681(4) 0.30964(8) 0.0630(5) Uani d . 1 1 . .
    H H4 1.2841 0.6896 0.3077 0.076 Uiso calc R 1 1 . .
    C C5 1.15789(19) 0.5810(4) 0.34519(7) 0.0520(4) Uani d . 1 1 . .
    H H5 1.1672 0.7109 0.3667 0.062 Uiso calc R 1 1 . .
    C C6 1.07490(16) 0.4014(3) 0.34853(6) 0.0443(4) Uani d . 1 1 . .
    C C7 1.2928(3) 0.3658(8) 0.23886(12) 0.1137(13) Uani d . 1 1 . .
    H H7A 1.2491 0.4593 0.2087 0.171 Uiso calc R 1 1 . .
    H H7B 1.2971 0.2070 0.2283 0.171 Uiso calc R 1 1 . .
    H H7C 1.3814 0.4237 0.2553 0.171 Uiso calc R 1 1 . .
    C C8 0.99248(15) 0.2719(3) 0.42007(6) 0.0440(4) Uani d . 1 1 . .
    C C9 0.74014(16) 0.5714(3) 0.45287(7) 0.0437(4) Uani d . 1 1 . .
    C C10 0.64955(15) 0.7680(3) 0.43048(6) 0.0452(4) Uani d . 1 1 . .
    C C11 0.6772(2) 0.9235(4) 0.39573(7) 0.0584(5) Uani d . 1 1 . .
    H H11 0.7547 0.9058 0.3869 0.070 Uiso calc R 1 1 . .
    C C12 0.5910(3) 1.1032(5) 0.37429(9) 0.0761(7) Uani d . 1 1 . .
    H H12 0.6102 1.2057 0.3510 0.091 Uiso calc R 1 1 . .
    C C13 0.4749(2) 1.1320(5) 0.38739(9) 0.0783(8) Uani d . 1 1 . .
    H H13 0.4162 1.2526 0.3726 0.094 Uiso calc R 1 1 . .
    C C14 0.4478(2) 0.9828(5) 0.42192(12) 0.0773(7) Uani d . 1 1 . .
    H H14 0.3707 1.0024 0.4309 0.093 Uiso calc R 1 1 . .
    C C15 0.53386(19) 0.8031(4) 0.44367(10) 0.0665(6) Uani d . 1 1 . .
    H H15 0.5146 0.7037 0.4675 0.080 Uiso calc R 1 1 . .
    C C16 0.7269(2) 0.4397(4) 0.49895(8) 0.0570(5) Uani d . 1 1 . .
    H H16A 0.6858 0.5377 0.5182 0.086 Uiso calc R 1 1 . .
    H H16B 0.8137 0.3932 0.5212 0.086 Uiso calc R 1 1 . .
    H H16C 0.6728 0.3038 0.4869 0.086 Uiso calc R 1 1 . .
    H H2 0.904(2) 0.230(4) 0.4714(8) 0.058(6) Uiso d . 1 1 . .
    H H3 0.960(2) 0.548(4) 0.3831(8) 0.053(6) Uiso d . 1 1 . .
loop_
    _atom_site_aniso_label
    _atom_site_aniso_U_11
    _atom_site_aniso_U_22
    _atom_site_aniso_U_33
    _atom_site_aniso_U_12
    _atom_site_aniso_U_13
    _atom_site_aniso_U_23
    S1 0.0594(3) 0.0488(3) 0.0626(3) 0.01893(19) 0.0347(2) 0.01199(19)
    N1 0.0428(7) 0.0442(9) 0.0593(8) 0.0093(6) 0.0257(6) 0.0052(6)
    N2 0.0502(8) 0.0488(9) 0.0607(8) 0.0150(7) 0.0319(6) 0.0117(7)
    N3 0.0550(8) 0.0492(10) 0.0578(8) 0.0193(7) 0.0305(7) 0.0099(7)
    C1 0.0614(10) 0.0575(12) 0.0464(8) 0.0029(9) 0.0138(7) -0.0037(8)
    C2 0.0828(13) 0.0722(15) 0.0404(8) 0.0195(11) 0.0177(8) -0.0086(8)
    C3 0.0717(12) 0.0870(17) 0.0436(9) 0.0292(12) 0.0282(8) 0.0116(9)
    C4 0.0648(11) 0.0709(14) 0.0624(11) 0.0067(10) 0.0333(9) 0.0157(10)
    C5 0.0624(10) 0.0480(11) 0.0518(9) 0.0075(8) 0.0268(8) 0.0018(7)
    C6 0.0450(8) 0.0503(10) 0.0395(7) 0.0137(7) 0.0162(6) 0.0063(6)
    C7 0.130(3) 0.159(3) 0.0798(16) 0.037(2) 0.0733(18) 0.0119(19)
    C8 0.0398(7) 0.0478(10) 0.0487(8) 0.0052(7) 0.0201(6) 0.0017(7)
    C9 0.0392(7) 0.0441(10) 0.0535(8) 0.0035(7) 0.0229(6) 0.0005(7)
    C10 0.0375(7) 0.0506(10) 0.0490(8) 0.0058(7) 0.0159(6) -0.0033(7)
    C11 0.0623(11) 0.0632(13) 0.0556(10) 0.0202(9) 0.0273(8) 0.0082(9)
    C12 0.0911(16) 0.0768(17) 0.0577(11) 0.0305(13) 0.0201(10) 0.0146(11)
    C13 0.0655(12) 0.0806(18) 0.0706(13) 0.0360(12) -0.0040(10) -0.0071(12)
    C14 0.0433(10) 0.0823(18) 0.1062(18) 0.0183(10) 0.0237(11) -0.0094(14)
    C15 0.0480(10) 0.0686(15) 0.0930(14) 0.0100(9) 0.0367(10) 0.0057(12)
    C16 0.0595(10) 0.0586(12) 0.0638(10) 0.0104(9) 0.0351(8) 0.0095(9)
_geom_special_details
;
All e.s.d.'s (except the e.s.d. in the dihedral angle between two l.s. planes)
are estimated using the full covariance matrix. The cell e.s.d.'s are taken
into account individually in the estimation of e.s.d.'s in distances, angles
and torsion angles; correlations between e.s.d.'s in cell parameters are only
used when they are defined by crystal symmetry. An approximate (isotropic)
treatment of cell e.s.d.'s is used for estimating e.s.d.'s involving l.s.
planes.
;
loop_
    _geom_bond_atom_site_label_1
    _geom_bond_atom_site_label_2
    _geom_bond_site_symmetry_2
    _geom_bond_distance
    _geom_bond_publ_flag
    S1 C8 . 1.6746(18) ?
    N1 N2 . 1.372(2) ?
    N1 C9 . 1.287(2) ?
    N2 C8 . 1.362(2) ?
    N2 H2 . 0.90(2) ?
    N3 C6 . 1.424(2) ?
    N3 C8 . 1.340(2) ?
    N3 H3 . 0.82(2) ?
    C1 H1 . 0.9300 ?
    C1 C2 . 1.386(3) ?
    C1 C6 . 1.386(3) ?
    C2 H2A . 0.9300 ?
    C2 C3 . 1.373(4) ?
    C3 C4 . 1.378(4) ?
    C3 C7 . 1.517(3) ?
    C4 H4 . 0.9300 ?
    C4 C5 . 1.388(3) ?
    C5 H5 . 0.9300 ?
    C5 C6 . 1.376(3) ?
    C7 H7A . 0.9600 ?
    C7 H7B . 0.9600 ?
    C7 H7C . 0.9600 ?
    C9 C10 . 1.478(2) ?
    C9 C16 . 1.499(2) ?
    C10 C11 . 1.391(3) ?
    C10 C15 . 1.395(2) ?
    C11 H11 . 0.9300 ?
    C11 C12 . 1.375(3) ?
    C12 H12 . 0.9300 ?
    C12 C13 . 1.393(4) ?
    C13 H13 . 0.9300 ?
    C13 C14 . 1.361(4) ?
    C14 H14 . 0.9300 ?
    C14 C15 . 1.376(3) ?
    C15 H15 . 0.9300 ?
    C16 H16A . 0.9600 ?
    C16 H16B . 0.9600 ?
    C16 H16C . 0.9600 ?
loop_
    _geom_angle_atom_site_label_1
    _geom_angle_atom_site_label_2
    _geom_angle_atom_site_label_3
    _geom_angle_site_symmetry_1
    _geom_angle_site_symmetry_3
    _geom_angle
    _geom_angle_publ_flag
    C9 N1 N2 . . 118.83(15) ?
    N1 N2 H2 . . 126.2(14) ?
    C8 N2 N1 . . 118.67(15) ?
    C8 N2 H2 . . 114.3(14) ?
    C6 N3 H3 . . 117.8(16) ?
    C8 N3 C6 . . 126.88(15) ?
    C8 N3 H3 . . 115.0(16) ?
    C2 C1 H1 . . 120.3 ?
    C2 C1 C6 . . 119.4(2) ?
    C6 C1 H1 . . 120.3 ?
    C1 C2 H2A . . 119.3 ?
    C3 C2 C1 . . 121.4(2) ?
    C3 C2 H2A . . 119.3 ?
    C2 C3 C4 . . 118.58(18) ?
    C2 C3 C7 . . 121.2(3) ?
    C4 C3 C7 . . 120.2(3) ?
    C3 C4 H4 . . 119.5 ?
    C3 C4 C5 . . 121.0(2) ?
    C5 C4 H4 . . 119.5 ?
    C4 C5 H5 . . 120.1 ?
    C6 C5 C4 . . 119.86(19) ?
    C6 C5 H5 . . 120.1 ?
    C1 C6 N3 . . 121.13(18) ?
    C5 C6 N3 . . 119.00(17) ?
    C5 C6 C1 . . 119.75(16) ?
    C3 C7 H7A . . 109.5 ?
    C3 C7 H7B . . 109.5 ?
    C3 C7 H7C . . 109.5 ?
    H7A C7 H7B . . 109.5 ?
    H7A C7 H7C . . 109.5 ?
    H7B C7 H7C . . 109.5 ?
    N2 C8 S1 . . 119.57(13) ?
    N3 C8 S1 . . 125.62(12) ?
    N3 C8 N2 . . 114.78(16) ?
    N1 C9 C10 . . 115.87(15) ?
    N1 C9 C16 . . 123.94(16) ?
    C10 C9 C16 . . 120.17(14) ?
    C11 C10 C9 . . 121.03(15) ?
    C11 C10 C15 . . 118.04(18) ?
    C15 C10 C9 . . 120.93(17) ?
    C10 C11 H11 . . 119.7 ?
    C12 C11 C10 . . 120.6(2) ?
    C12 C11 H11 . . 119.7 ?
    C11 C12 H12 . . 119.9 ?
    C11 C12 C13 . . 120.2(2) ?
    C13 C12 H12 . . 119.9 ?
    C12 C13 H13 . . 120.2 ?
    C14 C13 C12 . . 119.7(2) ?
    C14 C13 H13 . . 120.2 ?
    C13 C14 H14 . . 119.8 ?
    C13 C14 C15 . . 120.5(2) ?
    C15 C14 H14 . . 119.8 ?
    C10 C15 H15 . . 119.5 ?
    C14 C15 C10 . . 121.0(2) ?
    C14 C15 H15 . . 119.5 ?
    C9 C16 H16A . . 109.5 ?
    C9 C16 H16B . . 109.5 ?
    C9 C16 H16C . . 109.5 ?
    H16A C16 H16B . . 109.5 ?
    H16A C16 H16C . . 109.5 ?
    H16B C16 H16C . . 109.5 ?
loop_
    _geom_torsion_atom_site_label_1
    _geom_torsion_atom_site_label_2
    _geom_torsion_atom_site_label_3
    _geom_torsion_atom_site_label_4
    _geom_torsion_site_symmetry_1
    _geom_torsion_site_symmetry_2
    _geom_torsion_site_symmetry_3
    _geom_torsion_site_symmetry_4
    _geom_torsion
    _geom_torsion_publ_flag
    N1 N2 C8 S1 . . . . -172.72(13) ?
    N1 N2 C8 N3 . . . . 9.3(2) ?
    N1 C9 C10 C11 . . . . -15.8(3) ?
    N1 C9 C10 C15 . . . . 164.35(19) ?
    N2 N1 C9 C10 . . . . -177.12(15) ?
    N2 N1 C9 C16 . . . . 1.2(3) ?
    C1 C2 C3 C4 . . . . 0.4(3) ?
    C1 C2 C3 C7 . . . . 179.7(2) ?
    C2 C1 C6 N3 . . . . 176.51(16) ?
    C2 C1 C6 C5 . . . . 0.6(3) ?
    C2 C3 C4 C5 . . . . -0.3(3) ?
    C3 C4 C5 C6 . . . . 0.3(3) ?
    C4 C5 C6 N3 . . . . -176.47(16) ?
    C4 C5 C6 C1 . . . . -0.4(3) ?
    C6 N3 C8 S1 . . . . 3.6(3) ?
    C6 N3 C8 N2 . . . . -178.56(17) ?
    C6 C1 C2 C3 . . . . -0.6(3) ?
    C7 C3 C4 C5 . . . . -179.6(2) ?
    C8 N3 C6 C1 . . . . 56.4(3) ?
    C8 N3 C6 C5 . . . . -127.6(2) ?
    C9 N1 N2 C8 . . . . 175.59(16) ?
    C9 C10 C11 C12 . . . . 178.7(2) ?
    C9 C10 C15 C14 . . . . -178.5(2) ?
    C10 C11 C12 C13 . . . . 0.3(4) ?
    C11 C10 C15 C14 . . . . 1.6(3) ?
    C11 C12 C13 C14 . . . . 0.6(4) ?
    C12 C13 C14 C15 . . . . -0.4(4) ?
    C13 C14 C15 C10 . . . . -0.8(4) ?
    C15 C10 C11 C12 . . . . -1.4(3) ?
    C16 C9 C10 C11 . . . . 165.88(19) ?
    C16 C9 C10 C15 . . . . -14.0(3) ?
loop_
    _geom_hbond_atom_site_label_D
    _geom_hbond_atom_site_label_H
    _geom_hbond_atom_site_label_A
    _geom_hbond_site_symmetry_A
    _geom_hbond_distance_DH
    _geom_hbond_distance_HA
    _geom_hbond_distance_DA
    _geom_hbond_angle_DHA
    N2 H2 S1 3_756 0.90(2) 2.86(2) 3.7456(16) 167.8(19)
    C16 H16B S1 3_756 0.96 2.74 3.471(2) 133
data_global
_journal_date_recd_electronic     2011-05-19
_journal_date_accepted     2011-05-23
_journal_name_full     'Acta Crystallographica, Section E'
_journal_year     2011
_journal_volume     67
_journal_issue      6
_journal_page_first     o1547
_journal_page_last     o1547
_journal_paper_category     QO
_journal_coeditor_code     XU5214
_publ_contact_author_name     'Yan-Ling Zhang'
_publ_contact_author_address
;
College of Chemistry and Chemical Engineering
Xuchang University
Xuchang, Henan Province 461000,
People's Republic of China
;
_publ_contact_author_email     zhangyanling315@126.com
_publ_contact_author_fax     '86-374-2968881'
_publ_contact_author_phone     '86-374-2968881'
_publ_section_title
;
(<i>E</i>)-1-(4-Methylphenyl)-3-[(1-phenylethylidene)amino]thiourea
;
loop_
    _publ_author_name
    _publ_author_address
    'Yan-Ling Zhang'
;
College of Chemistry and Chemical Engineering
Xuchang University
Henan 461000,
People's Republic of China
;
    'Chang-Zeng Wu'
;
College of Chemistry and Chemical Engineering
Xuchang University
Henan 461000,
People's Republic of China
;
    'Fu-Juan Zhang'
;
College of Chemistry and Chemical Engineering
Xuchang University
Henan 461000,
People's Republic of China
;
