# Supplementary material for: (E)-1-(4-Methyl­phen­yl)-3-[(1-phenyl­ethyl­idene)amino]­thio­urea
Source: Acta Crystallogr Sect E Struct Rep Online. 2011 May 28;67(Pt 6):o1547. doi: 10.1107/S1600536811019404 (PMC3120285; doi:10.1107/S1600536811019404)
Supplement: Supplementary file 2 [file e-67-o1547-Isup2.hkl]

# 
# h,k,l, Fc-squared, Fo-squared, sigma(Fo-squared) and status flag 
# 
data_I
_shelx_title ' 20110332 in P21/c' 
_shelx_refln_list_code          4 
_shelx_F_calc_maximum      138.58 
_exptl_crystal_F_000       600.00 
_reflns_d_resolution_high  0.8151 
 
loop_ 
 _symmetry_equiv_pos_as_xyz 
 'x, y, z' 
 '-x, y+1/2, -z+1/2' 
 '-x, -y, -z' 
 'x, -y-1/2, z-1/2' 
 
_cell_length_a    10.5881 
_cell_length_b     5.7355 
_cell_length_c    26.9746 
_cell_angle_alpha  90.000 
_cell_angle_beta  108.670 
_cell_angle_gamma  90.000 
 
_shelx_F_squared_multiplier     1.000 
 
loop_ 
 _refln_index_h 
 _refln_index_k 
 _refln_index_l 
 _refln_F_squared_calc 
 _refln_F_squared_meas 
 _refln_F_squared_sigma 
 _refln_observed_status 
   1   0   0     8723.45     8007.43     79.18 o 
   2   0   0      853.57      896.92     20.80 o 
   3   0   0       16.70       10.83      2.73 o 
   4   0   0      251.31      289.73     10.76 o 
   5   0   0      917.39      921.90     26.51 o 
   6   0   0      317.21      290.69     26.95 o 
   7   0   0      154.76      165.88     22.06 o 
   8   0   0       77.70       78.39      3.15 o 
   9   0   0       23.94       23.32      1.92 o 
  10   0   0        0.11       -0.18      0.66 o 
  11   0   0      315.30      322.27     14.13 o 
  12   0   0      142.41      149.69     10.30 o 
   1   1   0     2560.19     2658.78     30.97 o 
   2   1   0       78.21       80.13      5.11 o 
   3   1   0      151.74      193.82      6.57 o 
   4   1   0      177.32      158.38      6.70 o 
   5   1   0       40.46       39.31      4.35 o 
   6   1   0       35.93       30.12      4.14 o 
   7   1   0      133.39      137.34     11.89 o 
   8   1   0      236.01      241.41      4.72 o 
   9   1   0       36.40       38.57      1.69 o 
  10   1   0       38.59       40.06      1.99 o 
  11   1   0       10.53        9.45      1.28 o 
  12   1   0        8.26        6.33      1.41 o 
   0   2   0     3435.15     3265.58     78.03 o 
   1   2   0      747.46      733.27     10.60 o 
   2   2   0      585.18      588.26     15.39 o 
   3   2   0      139.87      151.22     10.64 o 
   4   2   0       37.63       58.64      5.87 o 
   5   2   0       33.53       25.32      3.30 o 
   6   2   0      635.27      580.86     19.34 o 
   7   2   0        2.69        3.32      0.60 o 
   8   2   0      257.84      261.27      5.96 o 
   9   2   0       23.53       23.49      1.65 o 
  10   2   0        0.05       -0.43      0.55 o 
  11   2   0       35.41       35.24      1.63 o 
   1   3   0       32.01       21.62      3.22 o 
   2   3   0      269.01      324.23     13.40 o 
   3   3   0        4.80        0.13      1.75 o 
   4   3   0      458.47      464.45     18.15 o 
   5   3   0       58.28       63.34      8.15 o 
   6   3   0       25.90       25.09      1.96 o 
   7   3   0       25.33       22.10      1.80 o 
   8   3   0       93.22       85.56      2.89 o 
   9   3   0       52.25       56.24      2.51 o 
  10   3   0        5.96        4.95      0.77 o 
  11   3   0        2.36        3.00      0.78 o 
   0   4   0      201.69      203.65     17.22 o 
   1   4   0      213.22      198.45     11.57 o 
   2   4   0      125.02      100.18     10.01 o 
   3   4   0        6.64        2.91      2.64 o 
   4   4   0       43.76       40.77      4.04 o 
   5   4   0       12.72       14.03      1.78 o 
   6   4   0        0.47       -0.53      1.20 o 
   7   4   0       20.35       30.69      3.51 o 
   8   4   0       26.88       32.24      2.17 o 
   9   4   0        1.50        1.42      0.58 o 
  10   4   0        5.27        4.84      0.76 o 
   1   5   0       92.66       70.06      6.55 o 
   2   5   0      102.87       79.17      7.66 o 
   3   5   0      204.95      155.08     28.98 o 
   4   5   0      232.51      227.50     20.94 o 
   5   5   0        7.87        4.34      1.40 o 
   6   5   0        0.07       -0.16      1.11 o 
   7   5   0       37.78       41.32      3.15 o 
   8   5   0       42.95       47.80      2.52 o 
   0   6   0       27.57       19.00      3.90 o 
   1   6   0        5.93        7.89      3.25 o 
   2   6   0       43.03       42.93      3.37 o 
   3   6   0       50.28       42.27      3.85 o 
   4   6   0       20.18       16.83      1.89 o 
   5   6   0       29.77       20.78      2.43 o 
   6   6   0       24.34        9.46      7.56 o 
 -12   1   1       35.44       36.40      2.29 o 
 -11   1   1        0.59        1.13      0.66 o 
 -10   1   1       57.97       54.99      2.20 o 
  -9   1   1       89.38       92.82      2.52 o 
  -8   1   1      208.04      211.69      3.77 o 
  -7   1   1      434.83      446.00     32.89 o 
  -6   1   1      171.59      152.36      9.19 o 
  -5   1   1     1318.37     1374.35     25.43 o 
  -4   1   1     1693.22     1747.55     38.01 o 
  -3   1   1     1399.67     1349.35     25.68 o 
  -2   1   1     2307.52     2373.90     34.80 o 
  -1   1   1       74.99       74.21      4.00 o 
   0   1   1       14.47       11.63      1.03 o 
   1   1   1     8508.94     8166.43    125.27 o 
   2   1   1     8858.57     8900.03     58.83 o 
   3   1   1     1564.35     1644.50     20.54 o 
   4   1   1      510.55      551.60     14.04 o 
   5   1   1      460.53      483.03     15.35 o 
   6   1   1      777.51      700.42     20.63 o 
   7   1   1      317.04      326.74     18.53 o 
   8   1   1      296.02      293.93      4.66 o 
   9   1   1       68.00       72.44      2.61 o 
  10   1   1       40.52       35.23      1.83 o 
  11   1   1        3.38        2.68      0.88 o 
  12   1   1        1.41        1.13      0.84 o 
 -11   2   1        2.82        3.25      0.61 o 
 -10   2   1       36.82       38.30      2.18 o 
  -9   2   1       46.62       49.38      2.38 o 
  -8   2   1       77.27       85.95      3.16 o 
  -7   2   1       62.51       60.13      4.01 o 
  -6   2   1      256.85      225.79     11.91 o 
  -5   2   1        0.24        0.51      1.39 o 
  -4   2   1        7.41        5.91      1.49 o 
  -3   2   1      235.31      231.72     11.41 o 
  -2   2   1      404.77      369.67     10.86 o 
  -1   2   1      449.35      439.04     11.83 o 
   0   2   1        7.71        5.72      1.20 o 
   1   2   1     1109.56     1207.92     15.85 o 
   2   2   1      176.37      137.96      8.33 o 
   3   2   1     2009.42     2343.71     44.90 o 
   4   2   1      776.36      854.26     17.75 o 
   5   2   1        1.03        0.97      1.57 o 
   6   2   1       75.22       68.59      6.72 o 
   7   2   1        1.35        0.95      0.56 o 
   8   2   1      285.68      286.78      5.39 o 
   9   2   1       24.54       21.41      1.48 o 
  10   2   1        0.87        0.63      0.55 o 
  11   2   1       28.34       27.87      1.55 o 
 -11   3   1       39.84       42.05      2.14 o 
 -10   3   1       83.99       92.94      3.05 o 
  -9   3   1       91.93       97.90      3.35 o 
  -8   3   1       41.91       51.66      2.55 o 
  -7   3   1      183.09      183.24      4.95 o 
  -6   3   1      750.40      767.38     11.43 o 
  -5   3   1      453.09      466.30     21.37 o 
  -4   3   1       96.18       84.46      7.70 o 
  -3   3   1       97.00      103.69      9.23 o 
  -2   3   1      733.96      863.22     25.68 o 
  -1   3   1      416.85      434.24     12.64 o 
   0   3   1      176.74      159.80      9.17 o 
   1   3   1     1924.28     2178.24     33.73 o 
   2   3   1      341.20      348.99     19.06 o 
   3   3   1      108.60      106.72      9.48 o 
   4   3   1      231.18      216.29     14.26 o 
   5   3   1      170.46      132.79     11.77 o 
   6   3   1      339.75      336.37      7.36 o 
   7   3   1       61.82       69.49      3.13 o 
   8   3   1      118.57      120.67      3.44 o 
   9   3   1        0.62        0.20      0.55 o 
  10   3   1        0.30        0.90      0.53 o 
 -10   4   1        0.11       -0.01      0.61 o 
  -9   4   1       26.47       31.67      1.83 o 
  -8   4   1        3.91        5.09      1.12 o 
  -7   4   1       21.95       28.32      3.14 o 
  -6   4   1       22.38       22.97      5.06 o 
  -5   4   1        4.22        2.33      1.76 o 
  -4   4   1       38.70       32.69      3.80 o 
  -3   4   1      182.65      191.18     14.67 o 
  -2   4   1        7.99       13.02      4.01 o 
  -1   4   1        1.44        1.78      1.91 o 
   0   4   1       18.06       29.14      4.49 o 
   1   4   1        7.00        4.07      2.12 o 
   2   4   1      142.47      118.92     11.07 o 
   3   4   1       62.23       49.42      7.72 o 
   4   4   1       96.48       88.92      4.86 o 
   5   4   1       33.24       35.75      4.25 o 
   6   4   1        4.15        1.50      0.86 o 
   7   4   1       12.25       10.92      1.36 o 
   8   4   1        3.87        3.13      0.69 o 
   9   4   1       28.88       39.27      1.95 o 
  -8   5   1        5.43       10.42      1.24 o 
  -7   5   1       43.29       50.25      7.64 o 
  -6   5   1      138.08      125.49     23.76 o 
  -5   5   1      110.18      110.04     23.86 o 
  -4   5   1        0.39        0.58      2.89 o 
  -3   5   1       35.01       30.67      7.21 o 
  -2   5   1       21.46       14.26      3.10 o 
  -1   5   1       23.14       20.40      4.37 o 
   0   5   1      231.44      181.64     11.41 o 
   1   5   1      429.41      327.62     14.05 o 
   2   5   1      363.77      331.89     45.24 o 
   3   5   1      133.75       83.66     22.52 o 
   4   5   1       51.86       39.14      6.00 o 
   5   5   1       33.29       23.59      8.45 o 
   6   5   1       26.61       23.36      8.04 o 
   7   5   1       51.44       62.77      3.86 o 
   8   5   1       17.63       18.90      1.53 o 
  -6   6   1       31.40       10.58      5.29 o 
  -5   6   1        0.96        0.57      2.78 o 
  -4   6   1       27.94       28.20      3.67 o 
  -3   6   1       21.44       25.56      3.17 o 
  -2   6   1       11.45       11.62      2.01 o 
  -1   6   1      181.82      167.42      8.42 o 
   0   6   1       43.06       30.66      3.64 o 
   1   6   1        5.97        4.30      1.55 o 
   2   6   1       37.24       27.21      2.66 o 
   3   6   1      105.60      109.21      7.36 o 
   4   6   1      119.03      106.72      8.88 o 
   5   6   1       23.45       20.06      6.30 o 
   6   6   1        9.64        5.45      7.08 o 
   0   7   1       21.36       25.70      3.35 o 
 -12   0   2      243.88      216.06     12.92 o 
 -11   0   2      575.67      566.17     17.87 o 
 -10   0   2       76.07       72.47      4.15 o 
  -9   0   2       94.94       94.67      3.77 o 
  -8   0   2      102.22      114.58      5.47 o 
  -7   0   2        0.49        5.50      4.76 o 
  -6   0   2       72.78       59.63     11.54 o 
  -5   0   2     4255.08     4382.15     99.77 o 
  -4   0   2       17.98       10.65      4.12 o 
  -3   0   2     1107.52     1082.81     24.99 o 
  -2   0   2     1804.74     1775.74     27.94 o 
  -1   0   2      220.13      222.89      8.78 o 
   0   0   2     6466.66     5436.61     58.38 o 
   1   0   2      139.82      142.52      7.66 o 
   2   0   2    19205.59    18166.69    186.77 o 
   3   0   2     3284.83     3268.14     44.48 o 
   4   0   2       26.98       41.11      4.28 o 
   5   0   2       17.97       36.22      5.91 o 
   6   0   2      130.01      134.92     18.67 o 
   7   0   2       66.32       47.13     12.50 o 
   8   0   2      214.13      210.97      5.91 o 
   9   0   2       60.80       64.54      3.34 o 
  10   0   2       50.98       40.36      3.01 o 
  11   0   2      125.21      123.22      6.81 o 
 -12   1   2        9.69        9.44      1.52 o 
 -11   1   2        0.03        0.82      0.59 o 
 -10   1   2       87.45       82.11      2.71 o 
  -9   1   2       75.20       71.13      2.15 o 
  -8   1   2        9.38       10.29      1.01 o 
  -7   1   2       31.39       30.37      6.46 o 
  -6   1   2      208.32      268.20     12.06 o 
  -5   1   2        8.00       18.77      3.04 o 
  -4   1   2      267.88      255.63      8.25 o 
  -3   1   2        7.66       10.53      1.48 o 
  -2   1   2      951.77     1004.34     22.54 o 
  -1   1   2     1057.32     1142.32     20.10 o 
   0   1   2     2212.61     2121.39     27.45 o 
   1   1   2     8276.76     7747.28     76.65 o 
   2   1   2    12921.23    12524.78    109.75 o 
   3   1   2      456.28      419.54     10.33 o 
   4   1   2      535.32      613.97     15.31 o 
   5   1   2       39.39       41.01      4.59 o 
   6   1   2      122.54      128.96      8.89 o 
   7   1   2       18.83       13.01      3.85 o 
   8   1   2       58.66       57.01      2.05 o 
   9   1   2       33.12       33.14      1.76 o 
  10   1   2      147.95      144.84      3.45 o 
  11   1   2       12.05       12.11      1.37 o 
 -11   2   2       34.36       34.44      1.80 o 
 -10   2   2        5.19        6.17      0.95 o 
  -9   2   2      111.68      108.36      3.85 o 
  -8   2   2       50.60       50.61      2.39 o 
  -7   2   2       30.75       26.67      4.20 o 
  -6   2   2      344.65      368.66     15.10 o 
  -5   2   2     1052.23     1074.73     24.31 o 
  -4   2   2      481.30      489.63     14.76 o 
  -3   2   2     2353.96     2390.09     38.13 o 
  -2   2   2      327.87      334.60      8.08 o 
  -1   2   2      296.63      287.78      6.11 o 
   0   2   2     1689.22     1836.89     22.22 o 
   1   2   2     1657.97     1778.62     21.97 o 
   2   2   2        4.46        8.04      1.74 o 
   3   2   2     1008.22     1068.51     20.89 o 
   4   2   2       87.26       96.77      6.03 o 
   5   2   2        0.10       -1.25      1.42 o 
   6   2   2      324.03      298.96     14.23 o 
   7   2   2       20.63       18.76      1.20 o 
   8   2   2      715.97      664.74      7.85 o 
   9   2   2       92.52       84.88      2.91 o 
  10   2   2       18.71       18.30      1.37 o 
  11   2   2        3.23        3.39      0.60 o 
 -11   3   2       21.53       23.35      1.71 o 
 -10   3   2       28.09       23.83      1.50 o 
  -9   3   2       11.31        7.32      0.89 o 
  -8   3   2        1.17        1.62      1.16 o 
  -7   3   2      240.83      249.53      5.74 o 
  -6   3   2      126.28      129.80      7.01 o 
  -5   3   2       33.30       21.23      4.68 o 
  -4   3   2        6.79        7.35      2.22 o 
  -3   3   2      227.08      251.45     12.45 o 
  -2   3   2     3324.92     3508.96     53.45 o 
  -1   3   2       43.06       45.87      4.12 o 
   0   3   2       27.81       30.16      3.46 o 
   1   3   2      104.39      152.44      8.63 o 
   2   3   2       37.90       27.84      4.69 o 
   3   3   2        2.11        1.80      1.54 o 
   4   3   2       43.92       33.58      5.64 o 
   5   3   2       27.72       22.80      6.65 o 
   6   3   2       48.47       60.63      3.02 o 
   7   3   2       19.21       16.87      1.59 o 
   8   3   2        0.29        0.43      0.53 o 
   9   3   2       18.54       23.92      1.76 o 
  10   3   2       17.77       16.29      1.15 o 
 -10   4   2        0.11        0.36      0.48 o 
  -9   4   2       35.88       45.07      2.50 o 
  -8   4   2       10.47       12.37      1.46 o 
  -7   4   2        0.15       -0.93      1.30 o 
  -6   4   2        4.28        2.21      1.72 o 
  -5   4   2      122.91      107.60      6.58 o 
  -4   4   2      181.86      165.12      6.81 o 
  -3   4   2      202.40      191.18     18.00 o 
  -2   4   2        0.12       -0.79      1.98 o 
  -1   4   2       59.66       53.98      5.16 o 
   0   4   2      624.30      611.81     24.40 o 
   1   4   2       73.25       70.10      7.29 o 
   2   4   2       22.50       20.56      4.57 o 
   3   4   2      219.06      232.44     17.35 o 
   4   4   2      149.65      156.89     10.20 o 
   5   4   2      100.37       99.13      5.40 o 
   6   4   2        0.36        2.07      0.97 o 
   7   4   2      149.93      161.89      5.51 o 
   8   4   2       23.29       21.68      1.58 o 
   9   4   2       23.58       33.60      1.75 o 
  -8   5   2       31.72       38.94      2.74 o 
  -7   5   2        8.10       12.32      2.30 o 
  -6   5   2       15.00       12.92      2.31 o 
  -5   5   2        1.70        0.65      0.98 o 
  -4   5   2       37.92       31.91      4.03 o 
  -3   5   2      152.00      125.02     21.38 o 
  -2   5   2      508.77      446.23     16.87 o 
  -1   5   2      576.86      534.63     48.52 o 
   0   5   2        8.74        8.74      2.79 o 
   1   5   2        0.06       -2.10      2.30 o 
   2   5   2        1.39        2.23      1.03 o 
   3   5   2        1.68        3.14      1.18 o 
   4   5   2       18.30       16.93      2.08 o 
   5   5   2        0.27       -1.07      1.25 o 
   6   5   2       29.48       19.94      9.67 o 
   7   5   2       26.22       25.59      2.44 o 
   8   5   2       51.15       60.45      3.42 o 
  -6   6   2       30.91       12.33      3.12 o 
  -5   6   2       30.79       24.40      3.41 o 
  -4   6   2       90.83       71.06     13.11 o 
  -3   6   2       44.94       36.60      3.10 o 
  -2   6   2      117.51      112.35      7.41 o 
  -1   6   2       26.46       25.01      3.42 o 
   0   6   2       18.09       16.43      3.01 o 
   1   6   2       30.97       25.11      3.27 o 
   2   6   2        1.30        0.67      0.78 o 
   3   6   2        6.38        5.10      1.35 o 
   4   6   2       11.31       10.75      3.12 o 
   5   6   2        4.93        4.57      2.07 o 
   6   6   2        1.59       -0.39      0.98 o 
 -12   1   3        1.27        3.86      1.22 o 
 -11   1   3       36.17       38.31      2.32 o 
 -10   1   3      267.77      270.07      4.96 o 
  -9   1   3      279.28      278.46      4.69 o 
  -8   1   3      109.42       98.61      2.44 o 
  -7   1   3      101.20      100.96     11.81 o 
  -6   1   3        4.42        3.23      1.84 o 
  -5   1   3      791.48      793.49     18.74 o 
  -4   1   3      145.88      169.71      6.65 o 
  -3   1   3     1447.14     1424.91     35.22 o 
  -2   1   3      684.46      797.13     20.28 o 
  -1   1   3      163.49      163.72      4.99 o 
   0   1   3       41.32       56.74      5.64 o 
   1   1   3    13987.23    14053.50    106.49 o 
   2   1   3     5495.54     5358.90     34.44 o 
   3   1   3       56.63       36.07      2.86 o 
   4   1   3       14.61       12.64      2.32 o 
   5   1   3     1450.37     1546.80     29.18 o 
   6   1   3        0.20        2.61      2.02 o 
   7   1   3      205.09      193.92     14.56 o 
   8   1   3      212.50      216.04      3.88 o 
   9   1   3        5.44        5.00      0.69 o 
  10   1   3       94.71       90.80      3.15 o 
  11   1   3       14.34       12.71      1.49 o 
 -12   2   3        1.23        0.45      0.65 o 
 -11   2   3        1.31        1.39      0.58 o 
 -10   2   3       11.73       11.14      1.22 o 
  -9   2   3      391.87      398.09      6.79 o 
  -8   2   3       43.23       44.60      2.37 o 
  -7   2   3      138.46      141.78     10.03 o 
  -6   2   3       74.98       67.56      6.37 o 
  -5   2   3       81.23      105.13      6.51 o 
  -4   2   3      222.19      260.50     10.61 o 
  -3   2   3        5.76        3.93      1.78 o 
  -2   2   3      931.96     1031.69     14.22 o 
  -1   2   3      926.26      950.33     12.87 o 
   0   2   3        2.32        2.77      0.76 o 
   1   2   3      358.88      336.39      7.49 o 
   2   2   3      426.44      441.64     16.46 o 
   3   2   3     1852.03     2061.40     34.52 o 
   4   2   3       70.49       62.18      4.95 o 
   5   2   3       55.44       68.71      6.30 o 
   6   2   3      110.84      105.15      8.66 o 
   7   2   3       16.28       15.20      1.08 o 
   8   2   3       27.75       29.79      1.62 o 
   9   2   3        2.48        2.30      0.61 o 
  10   2   3       13.80       12.94      1.26 o 
  11   2   3        0.51        0.12      0.64 o 
 -11   3   3       63.81       61.22      2.80 o 
 -10   3   3      143.68      152.57      3.71 o 
  -9   3   3       23.67       23.86      1.94 o 
  -8   3   3       36.62       36.03      2.23 o 
  -7   3   3      132.36      135.68      4.20 o 
  -6   3   3       89.95       91.60      5.83 o 
  -5   3   3      255.72      238.44     15.19 o 
  -4   3   3      114.27       90.94      8.02 o 
  -3   3   3      772.90      784.76     22.03 o 
  -2   3   3        9.02       14.53      3.13 o 
  -1   3   3       33.77       29.37      4.54 o 
   0   3   3      316.98      326.49     11.35 o 
   1   3   3     1269.10     1326.69     26.05 o 
   2   3   3      970.85      841.32     21.89 o 
   3   3   3      709.71      686.94     20.92 o 
   4   3   3       64.25       82.81      8.99 o 
   5   3   3        4.51        7.54      5.39 o 
   6   3   3       28.53       31.96      2.05 o 
   7   3   3       12.95       17.00      1.59 o 
   8   3   3       20.30       19.41      1.38 o 
   9   3   3        8.23       11.41      1.25 o 
  10   3   3       20.58       16.11      1.10 o 
 -10   4   3        7.48        8.17      0.90 o 
  -9   4   3       18.03       13.89      1.46 o 
  -8   4   3        1.64        1.88      0.81 o 
  -7   4   3       71.50       64.05     21.17 o 
  -6   4   3      150.08      154.65     13.33 o 
  -5   4   3       54.57       52.81      4.79 o 
  -4   4   3        0.74        0.98      1.28 o 
  -3   4   3        0.35       -1.77      2.74 o 
  -2   4   3       91.45       88.13      8.35 o 
  -1   4   3      107.00      110.10      7.35 o 
   0   4   3      648.39      653.59     21.78 o 
   1   4   3      250.18      263.10     20.38 o 
   2   4   3        1.11       -1.96      1.96 o 
   3   4   3      396.72      399.15     12.85 o 
   4   4   3      499.78      568.21     23.68 o 
   5   4   3      293.38      280.38     16.62 o 
   6   4   3      110.66      111.73      5.36 o 
   7   4   3        0.77        0.25      0.61 o 
   8   4   3        2.06        1.79      0.62 o 
   9   4   3       21.66       24.63      1.44 o 
  -8   5   3        0.03        0.65      0.78 o 
  -7   5   3        0.15        1.27      1.47 o 
  -6   5   3       38.30       41.00      3.21 o 
  -5   5   3       15.86       18.14      4.56 o 
  -4   5   3       21.66       33.96      4.03 o 
  -3   5   3       73.88       60.26      9.37 o 
  -2   5   3      110.47       85.28      9.16 o 
  -1   5   3      270.49      258.31     12.58 o 
   0   5   3       26.97       24.25      4.32 o 
   1   5   3       55.35       43.58      3.98 o 
   2   5   3       62.91       63.55      4.15 o 
   3   5   3      200.26      190.11      8.99 o 
   4   5   3       53.86       63.85      4.13 o 
   5   5   3        0.23       -0.79      1.03 o 
   6   5   3        2.75        3.59      1.16 o 
   7   5   3        2.57        3.30      0.68 o 
   8   5   3        1.57        0.54      0.77 o 
  -6   6   3      110.14       53.79     11.76 o 
  -5   6   3       37.69       26.55      7.80 o 
  -4   6   3       27.04       21.57      3.32 o 
  -3   6   3        5.47        5.63      1.50 o 
  -2   6   3        5.22        3.31      1.57 o 
  -1   6   3       48.14       46.25      4.43 o 
   0   6   3        0.32       -0.94      1.23 o 
   1   6   3       74.55       69.14      5.23 o 
   2   6   3        0.07        0.06      0.80 o 
   3   6   3       11.43       10.98      2.13 o 
   4   6   3       40.84       22.77      4.17 o 
   5   6   3       37.03       38.75      3.89 o 
 -12   0   4       25.68       25.11      3.02 o 
 -11   0   4        4.80        5.96      1.48 o 
 -10   0   4        1.61        2.11      0.89 o 
  -9   0   4      176.58      150.27      5.08 o 
  -8   0   4       99.84       99.39     17.73 o 
  -7   0   4      107.46      117.46     17.66 o 
  -6   0   4      179.06      241.53     23.29 o 
  -5   0   4     2324.23     2418.01     67.56 o 
  -4   0   4      107.63       95.58      6.28 o 
  -3   0   4     2380.09     2123.78     36.05 o 
  -2   0   4     5490.65     6108.72     83.42 o 
  -1   0   4    12096.66    11735.77    125.28 o 
   0   0   4     2144.00     2364.98     34.84 o 
   1   0   4    11387.02    11110.32    125.96 o 
   2   0   4    15396.22    14002.68    161.66 o 
   3   0   4      143.57      154.28     14.40 o 
   4   0   4      230.33      256.31     14.31 o 
   5   0   4       79.87       63.98     12.28 o 
   6   0   4      719.46      724.36     45.52 o 
   7   0   4      109.41       90.92     16.94 o 
   8   0   4        0.42        1.62      1.02 o 
   9   0   4      224.38      234.39      7.02 o 
  10   0   4        7.85        6.84      1.23 o 
  11   0   4        0.10        1.08      1.13 o 
 -12   1   4       26.01       21.30      2.84 o 
 -11   1   4       30.52       28.70      2.01 o 
 -10   1   4      379.20      379.94      5.96 o 
  -9   1   4       64.24       61.65      2.41 o 
  -8   1   4      271.58      279.09      4.52 o 
  -7   1   4       63.86       71.27      9.78 o 
  -6   1   4       27.37       29.68      4.21 o 
  -5   1   4       35.51       23.38      3.58 o 
  -4   1   4      197.03      190.51      7.06 o 
  -3   1   4        2.61        5.95      1.12 o 
  -2   1   4      128.79      145.38      4.45 o 
  -1   1   4     3894.58     3877.35     44.31 o 
   0   1   4      715.76      770.09     11.08 o 
   1   1   4      268.16      272.32      8.72 o 
   2   1   4        7.77       16.93      2.30 o 
   3   1   4       80.33       63.75      6.77 o 
   4   1   4      510.58      553.17     15.47 o 
   5   1   4       45.16       45.04      5.18 o 
   6   1   4       25.12       28.21      4.47 o 
   7   1   4      120.91      130.33      2.99 o 
   8   1   4        3.31        2.44      0.47 o 
   9   1   4        7.02        5.14      0.73 o 
  10   1   4       48.39       47.22      2.22 o 
  11   1   4        0.60        1.40      0.77 o 
 -12   2   4        2.01        2.10      0.62 o 
 -11   2   4        4.48        3.77      0.71 o 
 -10   2   4       41.43       42.48      2.33 o 
  -9   2   4        1.45        2.22      0.95 o 
  -8   2   4      922.79      925.60     10.96 o 
  -7   2   4        8.72        5.44     12.26 o 
  -6   2   4        2.35       -0.20      1.62 o 
  -5   2   4      582.93      615.45     15.79 o 
  -4   2   4      980.27     1066.87     21.84 o 
  -3   2   4     5228.23     5547.10     61.81 o 
  -2   2   4      974.78      947.33     14.01 o 
  -1   2   4      750.20      748.45     10.69 o 
   0   2   4      538.79      564.41      9.33 o 
   1   2   4        0.74        0.02      0.60 o 
   2   2   4        5.16        6.98      1.82 o 
   3   2   4     5706.49     6357.28     59.50 o 
   4   2   4     1875.89     1956.09     32.09 o 
   5   2   4      352.39      340.80     14.25 o 
   6   2   4       40.91       37.03      6.12 o 
   7   2   4       15.68       12.97      0.94 o 
   8   2   4      123.40      127.54      3.26 o 
   9   2   4       39.86       42.45      2.11 o 
  10   2   4       19.21       19.03      1.43 o 
  11   2   4        3.85        2.98      0.78 o 
 -11   3   4        0.23        0.81      0.74 o 
 -10   3   4        9.77       10.08      1.10 o 
  -9   3   4        4.84        4.43      0.86 o 
  -8   3   4        6.34        7.13      1.17 o 
  -7   3   4      361.78      404.74      8.47 o 
  -6   3   4        5.42        6.16      1.64 o 
  -5   3   4      279.67      267.28     16.09 o 
  -4   3   4      940.74      987.40     29.97 o 
  -3   3   4       89.87      113.73      8.35 o 
  -2   3   4       26.83       34.54      4.40 o 
  -1   3   4        2.72        1.56      1.40 o 
   0   3   4      243.99      255.91     10.16 o 
   1   3   4       13.60       14.00      2.29 o 
   2   3   4      103.00      111.41      8.09 o 
   3   3   4       73.57       51.60      5.86 o 
   4   3   4       14.12       13.07      3.89 o 
   5   3   4       44.35       45.29      5.11 o 
   6   3   4       55.58       58.96      2.86 o 
   7   3   4       47.51       46.11      2.67 o 
   8   3   4       19.80       17.01      1.50 o 
   9   3   4        0.73        1.18      0.56 o 
  10   3   4       11.85       10.15      0.89 o 
 -10   4   4       12.55       14.31      1.23 o 
  -9   4   4       52.95       57.48      2.84 o 
  -8   4   4       96.26       91.70      4.38 o 
  -7   4   4       59.54       59.59      4.30 o 
  -6   4   4        0.55        0.06      1.41 o 
  -5   4   4      395.94      364.53     22.58 o 
  -4   4   4      318.32      260.46     17.45 o 
  -3   4   4      292.79      258.73     17.44 o 
  -2   4   4       64.58       47.95      6.10 o 
  -1   4   4       90.76       87.13      6.69 o 
   0   4   4       16.97       18.49      3.85 o 
   1   4   4        5.72        3.82      2.72 o 
   2   4   4      401.56      357.94     33.64 o 
   3   4   4      181.76      178.58     10.47 o 
   4   4   4      114.14      125.39      8.46 o 
   5   4   4      206.37      201.04      8.37 o 
   6   4   4        0.99        1.06      0.82 o 
   7   4   4       37.37       36.60      2.15 o 
   8   4   4       25.98       26.45      1.68 o 
   9   4   4       82.67       91.12      3.60 o 
  -8   5   4        0.07       -0.45      0.64 o 
  -7   5   4        2.77        1.05      1.58 o 
  -6   5   4       35.50       36.11      4.00 o 
  -5   5   4        1.78        1.51      1.94 o 
  -4   5   4       15.49       12.94      2.67 o 
  -3   5   4        6.02        5.28      1.81 o 
  -2   5   4      102.06       82.11      8.69 o 
  -1   5   4       67.54       47.66      8.37 o 
   0   5   4        9.16        4.44      2.18 o 
   1   5   4      248.32      219.29      9.10 o 
   2   5   4       15.84       16.22      2.25 o 
   3   5   4       25.39       21.32      3.03 o 
   4   5   4        6.22        2.97      1.77 o 
   5   5   4        2.05        1.98      1.61 o 
   6   5   4        8.42       12.13      1.74 o 
   7   5   4        4.02        5.90      1.78 o 
  -6   6   4        0.81        1.01      1.36 o 
  -5   6   4        9.32        8.06      2.35 o 
  -4   6   4       85.32       75.55     13.26 o 
  -3   6   4        1.23        0.49      1.06 o 
  -2   6   4       16.53       11.98      2.35 o 
  -1   6   4        4.19        1.89      2.60 o 
   0   6   4       34.53       29.58      3.49 o 
   1   6   4      104.74      114.12      6.16 o 
   2   6   4       18.94       16.27      2.62 o 
   3   6   4       17.07       13.83      5.55 o 
   4   6   4       18.59       16.83      4.81 o 
   5   6   4       52.53       48.72      3.09 o 
 -12   1   5        0.79        0.45      0.57 o 
 -11   1   5      186.87      174.64      5.31 o 
 -10   1   5      418.46      414.14      6.31 o 
  -9   1   5      139.17      133.72      3.58 o 
  -8   1   5      287.09      279.23      4.97 o 
  -7   1   5      772.50      785.88     32.78 o 
  -6   1   5     1053.67     1029.39     25.91 o 
  -5   1   5       97.43       85.26      6.64 o 
  -4   1   5      531.70      585.84     12.62 o 
  -3   1   5     2945.36     3274.54     32.77 o 
  -2   1   5     2001.54     2304.44     28.03 o 
  -1   1   5      409.32      461.83     10.32 o 
   0   1   5     5464.00     5450.26     54.75 o 
   1   1   5    13768.77    12914.89    131.96 o 
   2   1   5     7370.19     7080.99     47.59 o 
   3   1   5     3086.43     3172.89     60.21 o 
   4   1   5       96.18       76.98      5.91 o 
   5   1   5      923.46      888.63     26.01 o 
   6   1   5      342.19      326.89     18.21 o 
   7   1   5        0.61        1.69      0.40 o 
   8   1   5        5.69        5.46      0.67 o 
   9   1   5      163.30      166.76      4.01 o 
  10   1   5       57.60       60.00      2.34 o 
  11   1   5       57.46       56.38      2.81 o 
 -12   2   5       20.21       19.81      1.57 o 
 -11   2   5        1.01        0.31      0.61 o 
 -10   2   5        0.37       -0.12      0.67 o 
  -9   2   5        3.30        4.22      0.75 o 
  -8   2   5      335.36      332.18      6.45 o 
  -7   2   5      109.04      103.12     11.72 o 
  -6   2   5       59.30       62.73      6.13 o 
  -5   2   5       31.06       38.56      3.93 o 
  -4   2   5       10.90       15.81      2.78 o 
  -3   2   5       61.83       84.23      5.32 o 
  -2   2   5       80.72       91.81      4.18 o 
  -1   2   5     1617.42     1723.92     18.30 o 
   0   2   5      549.56      540.87      9.33 o 
   1   2   5      341.72      355.77      9.96 o 
   2   2   5       14.45       10.41      2.06 o 
   3   2   5      123.05      122.21      7.62 o 
   4   2   5        5.98        9.92      2.56 o 
   5   2   5       86.49       74.97      6.90 o 
   6   2   5       54.08       56.33      4.45 o 
   7   2   5       29.64       27.02      1.36 o 
   8   2   5       48.22       51.79      2.07 o 
   9   2   5        0.16        0.15      0.53 o 
  10   2   5        0.28        0.72      0.55 o 
 -11   3   5        4.79        4.82      0.90 o 
 -10   3   5      118.77      123.77      3.69 o 
  -9   3   5        2.98        1.11      0.59 o 
  -8   3   5      109.25      123.54      4.06 o 
  -7   3   5      132.78      138.46      4.91 o 
  -6   3   5      286.44      275.88     14.58 o 
  -5   3   5        2.62        5.01      2.67 o 
  -4   3   5        7.66        9.02      3.18 o 
  -3   3   5      359.91      331.30     16.11 o 
  -2   3   5      315.91      274.44     14.73 o 
  -1   3   5     1583.04     1715.57     36.42 o 
   0   3   5      214.79      244.18      9.99 o 
   1   3   5        0.35        0.71      1.26 o 
   2   3   5        0.73        0.03      1.67 o 
   3   3   5        3.74       -0.13      1.73 o 
   4   3   5       11.34        4.29      2.31 o 
   5   3   5      456.56      502.65     12.15 o 
   6   3   5      185.68      183.64      4.72 o 
   7   3   5       45.52       42.11      2.31 o 
   8   3   5        5.13        4.74      0.79 o 
   9   3   5       13.00       13.66      1.16 o 
  10   3   5       17.68       16.55      1.53 o 
 -10   4   5       26.66       26.79      1.50 o 
  -9   4   5       33.34       41.50      2.43 o 
  -8   4   5       30.11       23.44      3.37 o 
  -7   4   5       73.01       75.10      4.64 o 
  -6   4   5       75.60       71.65      5.63 o 
  -5   4   5      174.64      150.88      9.96 o 
  -4   4   5      134.66      130.70      6.36 o 
  -3   4   5       25.66       14.59      4.49 o 
  -2   4   5       36.35       28.63      5.73 o 
  -1   4   5      395.47      397.10     15.77 o 
   0   4   5      972.78     1056.22     55.92 o 
   1   4   5      239.58      232.11     20.35 o 
   2   4   5      198.47      209.88     20.13 o 
   3   4   5      151.36      160.59     10.27 o 
   4   4   5       94.77      102.09     11.63 o 
   5   4   5      226.27      210.97      8.64 o 
   6   4   5       94.45      119.96      4.89 o 
   7   4   5       65.03       74.07      2.98 o 
   8   4   5        3.73        3.81      0.73 o 
   9   4   5        0.18        1.07      1.00 o 
  -8   5   5        8.83       11.88      1.58 o 
  -7   5   5        4.89        4.83      2.06 o 
  -6   5   5        0.18       -1.71      1.71 o 
  -5   5   5        1.50        1.41      1.14 o 
  -4   5   5       25.27       25.68      3.62 o 
  -3   5   5       93.46       83.23      6.36 o 
  -2   5   5      276.67      242.04     32.00 o 
  -1   5   5        0.53       -0.63      1.51 o 
   0   5   5       46.35       38.63      5.78 o 
   1   5   5        0.22       -0.55      0.90 o 
   2   5   5        2.49       -0.37      0.91 o 
   3   5   5        3.30        2.42      1.60 o 
   4   5   5        5.92        5.12      2.74 o 
   5   5   5       13.63       18.65      2.91 o 
   6   5   5        5.92        5.83      1.15 o 
   7   5   5        6.66        5.68      1.70 o 
  -6   6   5       23.04       12.82      2.70 o 
  -5   6   5        4.63        2.96      2.07 o 
  -4   6   5       67.17       87.28      8.09 o 
  -3   6   5       40.25       40.96     14.50 o 
  -2   6   5        0.07       -0.84      1.02 o 
  -1   6   5       75.70       62.81      6.73 o 
   0   6   5       43.61       36.74      3.07 o 
   1   6   5       13.69       17.30      2.12 o 
   2   6   5       13.56       11.87      2.03 o 
   3   6   5        2.30        2.51      0.99 o 
   4   6   5        0.62       -0.46      0.74 o 
   5   6   5       34.85       32.64      2.50 o 
 -12   0   6        0.58        1.45      1.13 o 
 -11   0   6      205.95      204.16      8.06 o 
 -10   0   6      323.06      319.20      8.65 o 
  -9   0   6        4.96        7.15      1.01 o 
  -8   0   6      111.07       91.39     16.69 o 
  -7   0   6      297.70      276.59     27.37 o 
  -6   0   6     1515.97     1862.89     66.42 o 
  -5   0   6       38.26       27.89      7.27 o 
  -4   0   6       33.45       23.10      3.08 o 
  -3   0   6      796.48      953.52     55.02 o 
  -2   0   6     3549.44     3695.65     64.09 o 
  -1   0   6      133.36      161.32     10.93 o 
   0   0   6    12317.17    11539.63     90.26 o 
   1   0   6      395.89      416.87     17.64 o 
   2   0   6      363.82      319.02     10.74 o 
   3   0   6       51.39       44.04      5.88 o 
   4   0   6      251.72      215.79     21.01 o 
   5   0   6       55.59       37.75      9.51 o 
   6   0   6       24.22       23.27      9.15 o 
   7   0   6       16.65       18.13      1.50 o 
   8   0   6        0.79        1.20      0.69 o 
   9   0   6      450.50      482.66     10.20 o 
  10   0   6       24.77       20.97      1.89 o 
  11   0   6       63.48       57.68      3.95 o 
 -12   1   6        0.00       -0.68      0.68 o 
 -11   1   6        2.89        0.94      0.70 o 
 -10   1   6       54.13       57.57      2.44 o 
  -9   1   6       13.56       13.41      1.18 o 
  -8   1   6        0.12       -1.40      1.79 o 
  -7   1   6       76.24       64.14      9.18 o 
  -6   1   6       19.42        9.30      3.05 o 
  -5   1   6       27.17       30.30      4.13 o 
  -4   1   6      526.42      583.33     13.83 o 
  -3   1   6      223.18      235.58      8.07 o 
  -2   1   6      186.63      228.28      7.70 o 
  -1   1   6      239.84      195.49      6.01 o 
   0   1   6       71.01       64.30      4.32 o 
   1   1   6    12969.01    12475.33    137.71 o 
   2   1   6     1153.25     1227.03     16.17 o 
   3   1   6      692.29      676.84     18.98 o 
   4   1   6     1231.81     1254.09     25.40 o 
   5   1   6      514.99      530.38     20.67 o 
   6   1   6      204.44      204.31     14.53 o 
   7   1   6        0.12        0.35      0.48 o 
   8   1   6       78.29       79.00      2.39 o 
   9   1   6       40.62       42.93      2.17 o 
  10   1   6        3.83        3.56      0.58 o 
  11   1   6        1.94        2.04      0.90 o 
 -12   2   6        0.91        1.66      0.76 o 
 -11   2   6        4.36        5.66      0.96 o 
 -10   2   6        6.53        4.33      0.72 o 
  -9   2   6      196.86      194.90      4.49 o 
  -8   2   6     2099.39     2183.43     16.58 o 
  -7   2   6      266.53      270.02     18.90 o 
  -6   2   6      384.18      383.69     16.74 o 
  -5   2   6       11.99        8.53      1.82 o 
  -4   2   6        6.75        6.11      1.56 o 
  -3   2   6      259.93      245.44      9.11 o 
  -2   2   6      141.55      117.23      4.92 o 
  -1   2   6      856.16      916.47     15.82 o 
   0   2   6      280.36      251.88      6.39 o 
   1   2   6        6.97       17.62      2.69 o 
   2   2   6      409.90      373.67     10.86 o 
   3   2   6      927.53      904.75     18.77 o 
   4   2   6      519.27      431.84     15.60 o 
   5   2   6      330.44      338.48     16.42 o 
   6   2   6      180.58      180.98      3.60 o 
   7   2   6       34.20       35.73      1.55 o 
   8   2   6        6.49        5.46      0.67 o 
   9   2   6        0.27        0.96      0.57 o 
  10   2   6        0.14        1.13      0.54 o 
 -11   3   6        5.04        5.71      1.00 o 
 -10   3   6        6.69        8.37      1.08 o 
  -9   3   6       18.81       21.53      1.75 o 
  -8   3   6      106.66      114.17      4.30 o 
  -7   3   6      155.05      162.24      4.90 o 
  -6   3   6       68.15       56.37      7.43 o 
  -5   3   6      428.27      449.51     23.30 o 
  -4   3   6      397.54      392.51     18.92 o 
  -3   3   6       41.77       49.50      4.52 o 
  -2   3   6      567.91      692.66     15.56 o 
  -1   3   6     1314.17     1415.52     29.15 o 
   0   3   6      208.41      251.12     10.40 o 
   1   3   6      290.19      275.59     12.44 o 
   2   3   6       67.39       70.07      6.70 o 
   3   3   6       71.38       58.80      6.59 o 
   4   3   6      127.54      117.02     11.74 o 
   5   3   6       47.53       43.99      3.12 o 
   6   3   6        1.18        2.35      0.74 o 
   7   3   6       83.97       72.30      2.90 o 
   8   3   6        0.72        1.15      0.71 o 
   9   3   6        1.02        0.72      0.49 o 
  10   3   6        1.03        0.66      0.56 o 
 -10   4   6       98.02      102.61      2.69 o 
  -9   4   6       61.62       73.02      3.22 o 
  -8   4   6      134.20      162.16      5.43 o 
  -7   4   6       57.18       56.84      3.13 o 
  -6   4   6       33.95       33.27      3.13 o 
  -5   4   6      141.84      139.98     13.59 o 
  -4   4   6       73.69       64.54      4.19 o 
  -3   4   6      193.34      212.29     19.65 o 
  -2   4   6      695.57      751.07     35.30 o 
  -1   4   6      278.78      277.67     14.29 o 
   0   4   6      687.47      690.74     42.32 o 
   1   4   6      211.00      177.82     18.32 o 
   2   4   6       15.08       17.16      4.05 o 
   3   4   6      120.70      112.87      7.13 o 
   4   4   6      253.69      273.61     17.46 o 
   5   4   6      102.62      105.46      5.82 o 
   6   4   6       15.68       10.18      1.52 o 
   7   4   6        5.47        8.75      1.10 o 
   8   4   6        0.39        0.14      0.61 o 
   9   4   6        2.40        3.70      1.02 o 
  -9   5   6        0.48        0.51      0.88 o 
  -8   5   6        0.11       -0.15      0.64 o 
  -7   5   6        1.69        0.85      0.80 o 
  -6   5   6        0.30        0.82      1.75 o 
  -5   5   6       39.34       45.26      4.35 o 
  -4   5   6      168.78      171.70     13.08 o 
  -3   5   6       33.07       35.95      7.37 o 
  -2   5   6        3.86        6.34      2.02 o 
  -1   5   6      174.83      136.23     29.99 o 
   0   5   6        1.67        1.86      1.78 o 
   1   5   6      174.04      140.04      7.61 o 
   2   5   6      138.54      130.63      9.89 o 
   3   5   6        2.86        1.03      1.91 o 
   4   5   6        0.66        0.94      2.13 o 
   5   5   6       78.40       86.06     10.23 o 
   6   5   6        7.23       12.78      1.79 o 
   7   5   6       21.45       27.56      2.56 o 
  -6   6   6       23.73        8.24      2.04 o 
  -5   6   6        5.27        3.69      1.42 o 
  -4   6   6        1.44        0.94      1.55 o 
  -3   6   6       44.67       46.19      5.86 o 
  -2   6   6        7.61        9.11      1.85 o 
  -1   6   6       53.58       48.51      8.68 o 
   0   6   6       79.43       77.96      4.41 o 
   1   6   6       23.93       20.52      2.71 o 
   2   6   6        0.56        1.30      0.91 o 
   3   6   6       45.91       56.62      3.88 o 
   4   6   6       23.95       23.12      2.42 o 
   5   6   6       27.18       12.58      8.75 o 
 -12   1   7       27.82       28.31      2.41 o 
 -11   1   7       39.19       44.93      2.75 o 
 -10   1   7       18.59       17.13      1.46 o 
  -9   1   7      107.45      102.79      2.98 o 
  -8   1   7      121.01      110.51      3.46 o 
  -7   1   7      265.80      276.06     19.24 o 
  -6   1   7      630.57      589.30     25.69 o 
  -5   1   7     2196.61     2394.28     37.78 o 
  -4   1   7      580.72      627.17     23.43 o 
  -3   1   7      625.66      721.08     13.57 o 
  -2   1   7     1331.47     1359.45     17.30 o 
  -1   1   7     4056.74     4049.60     60.67 o 
   0   1   7     3680.17     3699.46     35.35 o 
   1   1   7       79.75       90.00      3.83 o 
   2   1   7     1923.94     2062.25     22.38 o 
   3   1   7      179.70      245.20     13.76 o 
   4   1   7     1263.51     1370.59     28.68 o 
   5   1   7     1020.89      970.69     36.61 o 
   6   1   7      243.11      229.82     33.02 o 
   7   1   7        3.74        4.53      0.72 o 
   8   1   7       58.86       60.71      2.09 o 
   9   1   7       32.66       35.71      1.95 o 
  10   1   7        0.27       -0.31      0.46 o 
 -12   2   7       21.76       23.30      1.42 o 
 -11   2   7        2.21        2.70      0.77 o 
 -10   2   7        3.52        3.97      0.71 o 
  -9   2   7      172.05      158.83      4.05 o 
  -8   2   7      439.23      446.79      6.99 o 
  -7   2   7      306.30      292.64     16.78 o 
  -6   2   7      145.69      150.16     10.46 o 
  -5   2   7       11.63        7.53      2.35 o 
  -4   2   7       59.29       52.76      4.61 o 
  -3   2   7      487.78      557.83     19.71 o 
  -2   2   7     1812.69     2005.85     34.04 o 
  -1   2   7      527.55      595.82     16.29 o 
   0   2   7      849.35      881.09     15.38 o 
   1   2   7      597.05      583.32     13.22 o 
   2   2   7      353.34      381.91     10.61 o 
   3   2   7     2841.60     2936.80     36.16 o 
   4   2   7     1008.44     1018.24     24.85 o 
   5   2   7      133.30      138.73      9.82 o 
   6   2   7        5.43        6.90      0.74 o 
   7   2   7       10.16       10.10      0.91 o 
   8   2   7       46.89       47.37      2.18 o 
   9   2   7        7.58        5.49      0.91 o 
  10   2   7        3.11        2.60      0.56 o 
 -11   3   7       39.46       40.25      2.43 o 
 -10   3   7       12.13       18.16      1.54 o 
  -9   3   7       36.89       35.65      2.20 o 
  -8   3   7       30.73       35.51      2.43 o 
  -7   3   7       68.50       58.98      3.25 o 
  -6   3   7      917.83      995.21     45.06 o 
  -5   3   7      152.26      145.95     12.22 o 
  -4   3   7        9.75       13.32      3.59 o 
  -3   3   7      155.99      153.05      9.75 o 
  -2   3   7      382.37      358.53     11.45 o 
  -1   3   7      139.35      123.81      7.72 o 
   0   3   7      444.40      416.66     24.11 o 
   1   3   7      375.85      412.89     17.50 o 
   2   3   7      373.85      385.92     15.95 o 
   3   3   7       69.14       82.32      7.81 o 
   4   3   7        0.43       -3.19      3.62 o 
   5   3   7      153.89      155.41      5.90 o 
   6   3   7      151.71      155.85      4.71 o 
   7   3   7      105.23      106.63      3.26 o 
   8   3   7        3.59        2.44      0.76 o 
   9   3   7        0.12        0.18      0.43 o 
 -10   4   7        5.88        7.94      0.78 o 
  -9   4   7      279.58      309.14      6.56 o 
  -8   4   7      264.04      263.48      6.50 o 
  -7   4   7       50.88       57.00      3.77 o 
  -6   4   7       33.42       37.64      4.12 o 
  -5   4   7       82.86       77.17      5.96 o 
  -4   4   7       27.50       24.20      2.61 o 
  -3   4   7       89.50       95.99      6.32 o 
  -2   4   7       63.43       56.97      8.59 o 
  -1   4   7      259.92      283.94     15.36 o 
   0   4   7      556.67      548.21     39.19 o 
   1   4   7       20.77       19.71      6.00 o 
   2   4   7        0.57        1.64      1.97 o 
   3   4   7       53.19       45.52      4.63 o 
   4   4   7      106.66      117.49      8.02 o 
   5   4   7        1.15        3.79      1.70 o 
   6   4   7       29.58       25.60      2.27 o 
   7   4   7       13.65       10.45      1.39 o 
   8   4   7        2.98        3.50      0.60 o 
  -9   5   7        1.62        4.93      1.59 o 
  -8   5   7       13.41       16.69      2.33 o 
  -7   5   7       58.92       67.81      5.18 o 
  -6   5   7       55.75       68.02      5.26 o 
  -5   5   7       15.31       18.18      4.46 o 
  -4   5   7        6.98        6.96      2.84 o 
  -3   5   7       54.08       47.80      4.77 o 
  -2   5   7      229.22      215.25     11.98 o 
  -1   5   7       24.48       19.62      3.88 o 
   0   5   7       50.73       49.82      6.41 o 
   1   5   7       16.43       12.72      2.39 o 
   2   5   7       26.60       27.18      6.32 o 
   3   5   7       25.08       33.35      5.51 o 
   4   5   7       17.65       18.60     11.58 o 
   5   5   7       61.57       63.14      5.00 o 
   6   5   7      104.47      116.94      4.94 o 
   7   5   7       42.19       39.93      2.09 o 
  -6   6   7        8.94        2.93      1.13 o 
  -5   6   7       11.09       10.26      2.58 o 
  -4   6   7       23.58       25.52      4.22 o 
  -3   6   7       30.94       42.74      5.56 o 
  -2   6   7        5.50        6.43      2.44 o 
  -1   6   7        3.32        3.23      1.81 o 
   0   6   7       81.35       77.92      5.44 o 
   1   6   7       67.27       64.85      6.24 o 
   2   6   7       72.66       79.10      4.85 o 
   3   6   7       69.17       87.53      4.78 o 
   4   6   7       22.81       29.02      2.61 o 
   5   6   7        1.66        1.96      1.40 o 
 -12   0   8       56.07       52.68      6.51 o 
 -11   0   8      131.95      131.93      7.14 o 
 -10   0   8       66.88       60.42      4.20 o 
  -9   0   8        4.71        4.37      0.78 o 
  -8   0   8        9.52        8.67      4.55 o 
  -7   0   8      713.40      660.59     42.55 o 
  -6   0   8      492.32      406.06     30.40 o 
  -5   0   8     3041.07     3334.06     82.48 o 
  -4   0   8       28.28       52.48      4.11 o 
  -3   0   8     1746.12     1892.62     35.50 o 
  -2   0   8      852.32      897.83     22.02 o 
  -1   0   8     5345.97     5637.19     61.52 o 
   0   0   8     4718.53     4691.19     46.95 o 
   1   0   8     3397.01     3538.62     41.81 o 
   2   0   8      447.89      415.72     13.38 o 
   3   0   8      232.65      277.64     23.14 o 
   4   0   8     1277.00     1202.38     54.37 o 
   5   0   8        2.55        7.35      4.45 o 
   6   0   8      762.40      723.23     49.13 o 
   7   0   8      946.39      985.20     15.14 o 
   8   0   8      205.17      211.53      6.57 o 
   9   0   8       31.61       34.05      2.65 o 
  10   0   8       11.28        8.48      1.10 o 
 -12   1   8        0.00        0.22      0.63 o 
 -11   1   8       11.81       10.33      1.54 o 
 -10   1   8       30.59       29.29      1.89 o 
  -9   1   8       96.08       83.73      2.69 o 
  -8   1   8      151.77      154.20      3.84 o 
  -7   1   8      368.35      421.64     23.96 o 
  -6   1   8      515.43      580.03     21.13 o 
  -5   1   8      381.21      426.36     13.79 o 
  -4   1   8      353.39      375.85     16.72 o 
  -3   1   8      195.18      213.28      8.49 o 
  -2   1   8       21.55       20.78      1.77 o 
  -1   1   8      332.14      368.76      9.63 o 
   0   1   8      258.14      251.29      6.78 o 
   1   1   8        0.21        0.67      0.82 o 
   2   1   8      234.47      218.74      7.82 o 
   3   1   8     1154.66     1083.74     27.42 o 
   4   1   8      111.96      105.86      9.16 o 
   5   1   8      152.26      142.53     14.31 o 
   6   1   8       38.59       37.44      1.66 o 
   7   1   8       52.09       51.97      2.01 o 
   8   1   8       50.53       51.14      1.91 o 
   9   1   8        0.43       -0.25      0.57 o 
  10   1   8       17.61       15.49      1.10 o 
 -12   2   8        2.79        3.29      0.68 o 
 -11   2   8       16.35       14.81      1.53 o 
 -10   2   8        0.21        0.42      0.59 o 
  -9   2   8      185.61      191.38      4.47 o 
  -8   2   8      208.95      208.31      4.73 o 
  -7   2   8      179.51      170.82     12.83 o 
  -6   2   8      984.25      975.15     28.35 o 
  -5   2   8      825.40      864.35     25.87 o 
  -4   2   8      318.75      314.53     11.19 o 
  -3   2   8      987.15     1080.77     23.01 o 
  -2   2   8       55.70       48.35      4.68 o 
  -1   2   8      726.54      733.52     15.01 o 
   0   2   8       42.73       28.62      2.88 o 
   1   2   8       20.41       15.82      2.46 o 
   2   2   8      709.80      749.20     15.58 o 
   3   2   8      869.92      842.42     20.39 o 
   4   2   8       51.50       37.95      4.95 o 
   5   2   8       48.30       66.53     10.20 o 
   6   2   8       91.61      103.51      2.82 o 
   7   2   8       95.72       93.75      2.83 o 
   8   2   8       72.97       64.44      2.51 o 
   9   2   8        3.48        2.50      0.69 o 
  10   2   8        3.21        3.32      0.71 o 
 -11   3   8        4.70        4.84      0.81 o 
 -10   3   8       77.12       85.33      3.26 o 
  -9   3   8       63.85       67.44      3.27 o 
  -8   3   8      292.36      301.09      6.40 o 
  -7   3   8      213.82      239.85      7.14 o 
  -6   3   8       79.65       80.54      3.58 o 
  -5   3   8      138.93      124.63     11.55 o 
  -4   3   8       40.68       47.41      5.74 o 
  -3   3   8       61.15       62.45      6.23 o 
  -2   3   8       11.82        3.58      1.41 o 
  -1   3   8        4.06       10.12      2.12 o 
   0   3   8        5.11        4.30      3.08 o 
   1   3   8       56.72       63.06      7.03 o 
   2   3   8      477.31      436.03     17.34 o 
   3   3   8       97.96       95.37      8.62 o 
   4   3   8        9.69        7.62      1.50 o 
   5   3   8       11.38       14.73      1.76 o 
   6   3   8       30.20       30.22      1.82 o 
   7   3   8      105.03      103.67      3.06 o 
   8   3   8        8.42        2.16      0.61 o 
   9   3   8        5.79        5.54      0.86 o 
 -10   4   8        1.99        3.57      0.64 o 
  -9   4   8        1.59        2.98      0.85 o 
  -8   4   8       97.51      104.80      3.81 o 
  -7   4   8      124.48      143.67      5.57 o 
  -6   4   8        7.90        4.85      1.57 o 
  -5   4   8       10.33        7.78      1.61 o 
  -4   4   8       67.20       68.15      4.37 o 
  -3   4   8        9.45       10.57      1.64 o 
  -2   4   8      151.87      150.28     13.78 o 
  -1   4   8       92.57       93.17     12.99 o 
   0   4   8     1400.40     1372.53     51.40 o 
   1   4   8       70.69       76.69      5.33 o 
   2   4   8      231.16      241.71      8.14 o 
   3   4   8       93.90      106.58      7.71 o 
   4   4   8        0.23       -0.82      1.15 o 
   5   4   8        2.64        3.15      1.09 o 
   6   4   8        2.27        5.79      1.25 o 
   7   4   8       36.85       38.56      1.95 o 
   8   4   8       12.88       12.78      1.26 o 
  -9   5   8       34.14       36.36      2.75 o 
  -8   5   8        8.02        7.97      4.19 o 
  -7   5   8        7.45       13.35      2.23 o 
  -6   5   8       25.92       30.07      3.40 o 
  -5   5   8       13.26       18.14      2.67 o 
  -4   5   8      181.87      244.99     14.97 o 
  -3   5   8      136.02      160.32     20.18 o 
  -2   5   8      179.21      184.70      9.18 o 
  -1   5   8      380.32      354.08     17.16 o 
   0   5   8        1.29        4.16      2.26 o 
   1   5   8       28.61       15.69      3.47 o 
   2   5   8       51.36       49.38      6.72 o 
   3   5   8       27.28       26.79      4.87 o 
   4   5   8       27.07       18.74     11.93 o 
   5   5   8        0.02        1.04      1.05 o 
   6   5   8        8.17        9.88      1.58 o 
   7   5   8       44.31       32.64      3.47 o 
  -6   6   8        9.23        3.68      0.95 o 
  -5   6   8        1.86        1.49      1.32 o 
  -4   6   8       31.18       33.54      4.86 o 
  -3   6   8       46.55       60.45      6.37 o 
  -2   6   8        9.61        6.68      2.28 o 
  -1   6   8       18.94       20.57      3.95 o 
   0   6   8       92.27       84.39      4.38 o 
   1   6   8      100.53      110.03      6.72 o 
   2   6   8       99.82       74.15     46.56 o 
   3   6   8       45.18       47.68     24.70 o 
   4   6   8        1.83        7.30      1.46 o 
 -12   1   9        0.99        1.60      0.77 o 
 -11   1   9      200.70      193.87      6.46 o 
 -10   1   9      366.50      348.72      6.46 o 
  -9   1   9      401.05      370.39      6.09 o 
  -8   1   9        2.49        1.50      0.41 o 
  -7   1   9      551.76      553.80     27.44 o 
  -6   1   9      242.53      207.87     12.65 o 
  -5   1   9       15.07        5.50      1.63 o 
  -4   1   9      337.95      443.02     13.74 o 
  -3   1   9      620.78      662.40     15.72 o 
  -2   1   9      250.12      257.00      7.35 o 
  -1   1   9       86.63       75.60      4.24 o 
   0   1   9        6.41        3.65      0.95 o 
   1   1   9     2421.72     2422.65     21.95 o 
   2   1   9     1941.50     2000.11     28.43 o 
   3   1   9     2818.56     2748.90     44.53 o 
   4   1   9       49.49       52.76      8.19 o 
   5   1   9        1.53       -0.34      2.96 o 
   6   1   9      142.40      160.52      3.23 o 
   7   1   9        4.03        3.58      0.66 o 
   8   1   9        0.60        0.09      0.43 o 
   9   1   9        6.28        4.60      0.71 o 
  10   1   9        4.19        2.16      0.51 o 
 -12   2   9        0.26        0.66      0.63 o 
 -11   2   9       10.20        8.54      1.06 o 
 -10   2   9       10.22        6.88      1.01 o 
  -9   2   9       80.94       88.67      3.24 o 
  -8   2   9      304.70      307.15      5.78 o 
  -7   2   9      276.10      254.71     15.80 o 
  -6   2   9        6.48        8.20      2.52 o 
  -5   2   9      130.75      127.47      7.42 o 
  -4   2   9       19.58       33.08      3.56 o 
  -3   2   9     1056.24     1155.79     26.20 o 
  -2   2   9      525.50      580.63     15.27 o 
  -1   2   9      410.04      466.58     13.41 o 
   0   2   9      111.62      146.41      6.79 o 
   1   2   9      446.95      508.34     14.51 o 
   2   2   9      252.80      251.77      8.45 o 
   3   2   9      179.73      182.83      8.01 o 
   4   2   9       84.86       82.21      7.38 o 
   5   2   9       28.26       37.21      2.40 o 
   6   2   9      164.78      180.08      4.18 o 
   7   2   9        2.24        2.23      0.57 o 
   8   2   9        6.85        6.41      0.79 o 
   9   2   9       23.86       21.91      1.63 o 
  10   2   9        0.01       -0.46      0.58 o 
 -11   3   9       73.13       77.47      2.65 o 
 -10   3   9      118.29      136.09      4.09 o 
  -9   3   9        9.88        8.49      1.32 o 
  -8   3   9       49.44       50.05      3.02 o 
  -7   3   9      241.28      262.78      6.79 o 
  -6   3   9      462.53      495.33     11.36 o 
  -5   3   9      715.30      697.51     38.72 o 
  -4   3   9      106.04       97.60      7.43 o 
  -3   3   9       42.10       46.84      4.98 o 
  -2   3   9      219.93      230.36      9.09 o 
  -1   3   9      298.18      279.39     13.02 o 
   0   3   9      731.57      686.62     33.23 o 
   1   3   9      644.32      602.04     22.29 o 
   2   3   9      517.94      497.06     19.05 o 
   3   3   9      157.78      136.85     12.72 o 
   4   3   9       69.28       73.56      3.20 o 
   5   3   9      226.75      246.43      6.77 o 
   6   3   9      212.64      217.19      4.40 o 
   7   3   9       12.84       10.75      1.02 o 
   8   3   9        5.15        3.98      0.84 o 
   9   3   9        4.55        3.76      0.80 o 
 -10   4   9       70.55       73.58      2.26 o 
  -9   4   9        1.33        0.98      0.57 o 
  -8   4   9        2.42        2.53      0.95 o 
  -7   4   9      155.91      173.88      5.93 o 
  -6   4   9       25.18       33.62      3.38 o 
  -5   4   9       35.89       36.49      3.19 o 
  -4   4   9        0.63       -0.73      1.91 o 
  -3   4   9      140.57      134.70      5.36 o 
  -2   4   9      283.36      280.41     13.50 o 
  -1   4   9        0.38       -1.89      1.89 o 
   0   4   9       19.32       23.43      3.87 o 
   1   4   9      157.65      169.12     12.04 o 
   2   4   9       81.69       79.34      4.76 o 
   3   4   9       43.46       42.40      3.06 o 
   4   4   9       11.27       10.68      1.69 o 
   5   4   9       31.75       39.02      2.85 o 
   6   4   9        0.27        0.92      0.78 o 
   7   4   9        0.68        1.17      0.48 o 
   8   4   9        9.00       11.96      1.28 o 
  -9   5   9       15.14       17.55      1.96 o 
  -8   5   9       61.99       45.85     17.70 o 
  -7   5   9      141.13      128.38      6.58 o 
  -6   5   9      111.32      115.78     10.90 o 
  -5   5   9      235.42      305.64     16.55 o 
  -4   5   9       24.70       38.12      5.99 o 
  -3   5   9        0.19       -0.39      1.62 o 
  -2   5   9        0.74        3.24      1.59 o 
  -1   5   9       40.34       43.05      3.39 o 
   0   5   9      144.02      150.27     10.91 o 
   1   5   9        7.37        5.58      2.25 o 
   2   5   9      116.29      112.47     10.06 o 
   3   5   9       15.92       14.80      3.67 o 
   4   5   9        0.78        0.75      0.96 o 
   5   5   9        0.23        0.58      0.77 o 
   6   5   9       20.47       24.71      1.90 o 
  -6   6   9       10.15        2.67      1.31 o 
  -5   6   9        5.68        4.51      2.01 o 
  -4   6   9       19.90       18.04      3.66 o 
  -3   6   9       59.23       69.68      6.76 o 
  -2   6   9       17.50       23.21      7.35 o 
  -1   6   9        5.60        3.59      1.27 o 
   0   6   9        1.36        0.18      0.97 o 
   1   6   9        4.97        3.31      1.16 o 
   2   6   9       26.65       17.40     14.21 o 
   3   6   9      169.71      188.78      8.39 o 
   4   6   9       71.37       52.39     32.34 o 
 -12   0  10      207.96      183.59     12.24 o 
 -11   0  10      533.52      503.77     34.37 o 
 -10   0  10       27.31       32.72      3.14 o 
  -9   0  10       56.07       43.85      2.67 o 
  -8   0  10       74.14       76.41     15.74 o 
  -7   0  10       13.59       16.23      6.72 o 
  -6   0  10      749.85      762.75     42.59 o 
  -5   0  10     7391.16     7855.07    139.64 o 
  -4   0  10     9288.61     9845.43    150.77 o 
  -3   0  10     4391.39     4394.81     76.19 o 
  -2   0  10      569.96      635.38     16.50 o 
  -1   0  10      606.29      593.52     19.97 o 
   0   0  10     1275.70     1257.61     23.09 o 
   1   0  10      983.59      920.40     21.18 o 
   2   0  10      111.01      101.75      9.00 o 
   3   0  10       56.11       57.82     11.46 o 
   4   0  10        1.46       24.47      8.38 o 
   5   0  10       65.25       42.85     12.17 o 
   6   0  10      290.72      306.69      7.77 o 
   7   0  10      341.22      341.43      8.39 o 
   8   0  10       26.82       20.26      1.85 o 
   9   0  10      179.33      188.36      5.81 o 
  10   0  10        9.28        7.30      1.02 o 
 -12   1  10       22.16       23.14      2.12 o 
 -11   1  10       10.63       12.23      1.90 o 
 -10   1  10        2.43        2.20      0.83 o 
  -9   1  10        2.45        1.98      0.69 o 
  -8   1  10       25.26       19.79      1.32 o 
  -7   1  10       10.60        3.18      3.49 o 
  -6   1  10      163.53      179.81     11.96 o 
  -5   1  10       39.70       44.97      4.63 o 
  -4   1  10      308.35      325.73     12.06 o 
  -3   1  10       12.24       13.82      1.78 o 
  -2   1  10       85.28      106.59      5.09 o 
  -1   1  10     1537.72     1674.19     20.70 o 
   0   1  10      516.11      582.77     12.89 o 
   1   1  10      432.06      478.36     10.70 o 
   2   1  10      568.28      617.63     16.70 o 
   3   1  10      615.73      627.57     21.41 o 
   4   1  10       49.93       50.64      8.36 o 
   5   1  10      135.50      122.35     14.08 o 
   6   1  10       30.23       32.94      1.50 o 
   7   1  10        9.82        9.63      0.87 o 
   8   1  10        6.04        6.29      0.68 o 
   9   1  10        8.51        9.79      1.11 o 
  10   1  10       13.27       11.36      0.87 o 
 -12   2  10       35.54       32.32      1.72 o 
 -11   2  10       38.95       38.92      2.22 o 
 -10   2  10        5.37        5.60      0.97 o 
  -9   2  10       74.81       82.90      3.36 o 
  -8   2  10      112.80      112.97      3.81 o 
  -7   2  10        4.21        1.77      2.76 o 
  -6   2  10       39.42       43.95      6.90 o 
  -5   2  10      377.00      358.80     14.25 o 
  -4   2  10     1068.55     1064.13     29.82 o 
  -3   2  10     1710.07     1877.20     38.42 o 
  -2   2  10       86.34       99.57      6.45 o 
  -1   2  10      143.54      136.26      9.56 o 
   0   2  10       50.61       51.97      4.59 o 
   1   2  10     1963.23     1983.55     31.98 o 
   2   2  10      110.55       94.26      5.70 o 
   3   2  10      332.59      317.26     10.66 o 
   4   2  10        0.29        0.62      2.53 o 
   5   2  10        0.24       -0.15      0.57 o 
   6   2  10      104.07      117.13      3.42 o 
   7   2  10       45.77       46.48      2.21 o 
   8   2  10       98.36      105.31      3.20 o 
   9   2  10       18.22       18.94      1.49 o 
 -11   3  10        0.75        1.73      0.79 o 
 -10   3  10       71.88       81.32      3.19 o 
  -9   3  10       70.93       76.77      3.34 o 
  -8   3  10       13.75       14.71      1.52 o 
  -7   3  10     1068.56     1150.88     14.46 o 
  -6   3  10       34.38       36.91      2.86 o 
  -5   3  10       53.42       55.18      8.05 o 
  -4   3  10       31.75       37.97      4.63 o 
  -3   3  10        1.51        2.66      1.53 o 
  -2   3  10       46.49       43.40      4.46 o 
  -1   3  10       28.73       25.81      4.17 o 
   0   3  10      187.99      210.13     16.10 o 
   1   3  10      359.48      352.98     15.49 o 
   2   3  10      564.65      509.92     24.97 o 
   3   3  10        0.83        5.66      3.99 o 
   4   3  10      648.76      702.96     10.35 o 
   5   3  10      741.49      770.24     11.46 o 
   6   3  10        7.09       13.24      1.15 o 
   7   3  10       14.12       12.96      1.16 o 
   8   3  10        0.06        0.07      0.59 o 
   9   3  10        5.65        3.83      0.97 o 
 -10   4  10       30.88       30.11      1.34 o 
  -9   4  10       79.36       89.53      2.89 o 
  -8   4  10      110.45      115.49      4.33 o 
  -7   4  10        4.71        6.53      1.33 o 
  -6   4  10       14.42       16.30      2.44 o 
  -5   4  10      370.54      416.21     11.14 o 
  -4   4  10      120.29      137.46     10.81 o 
  -3   4  10      128.32      130.26      5.47 o 
  -2   4  10       68.70       68.35      4.00 o 
  -1   4  10        1.01        5.58      1.30 o 
   0   4  10        5.20        4.76      8.50 o 
   1   4  10       50.49       68.55     10.41 o 
   2   4  10      131.35      145.72      6.50 o 
   3   4  10       49.99       50.80      3.12 o 
   4   4  10       20.03       26.95      2.68 o 
   5   4  10       91.63       91.91      4.27 o 
   6   4  10        0.19        2.03      0.80 o 
   7   4  10       17.54       12.45      1.03 o 
   8   4  10       33.67       36.06      3.03 o 
  -9   5  10        3.00        4.71      1.60 o 
  -8   5  10       49.25       38.97     19.10 o 
  -7   5  10      222.81      220.37      8.83 o 
  -6   5  10       79.35       82.26     21.54 o 
  -5   5  10        0.08        1.20      1.85 o 
  -4   5  10       50.01       54.90      7.15 o 
  -3   5  10       17.00       23.40      4.76 o 
  -2   5  10      188.00      216.66     12.85 o 
  -1   5  10      235.81      235.95      7.89 o 
   0   5  10        5.90        4.46      2.45 o 
   1   5  10       13.90       11.23      2.24 o 
   2   5  10        8.06        6.67      2.59 o 
   3   5  10       13.51       12.93      3.45 o 
   5   5  10       82.00      101.28      5.86 o 
   6   5  10        7.35        9.67      1.15 o 
  -6   6  10       12.41        6.24      2.02 o 
  -5   6  10       20.00       23.98      3.75 o 
  -4   6  10       21.63       23.60      3.86 o 
  -3   6  10        0.68        1.56      1.16 o 
  -2   6  10       10.86        7.79      3.63 o 
  -1   6  10       12.63        9.60      1.83 o 
   0   6  10        7.62        7.01      1.58 o 
   1   6  10        1.34        1.23      1.51 o 
   2   6  10        5.86        2.42      3.92 o 
   3   6  10       54.20       74.37      4.29 o 
 -12   1  11       11.63       12.12      1.30 o 
 -11   1  11       48.72       48.66      2.64 o 
 -10   1  11      139.89      132.01      4.52 o 
  -9   1  11      252.24      234.96      5.81 o 
  -8   1  11      303.85      298.18      5.44 o 
  -7   1  11       85.06       94.05     11.50 o 
  -6   1  11      212.84      251.84     17.29 o 
  -5   1  11      315.08      297.35     14.41 o 
  -4   1  11      191.52      191.29      9.48 o 
  -3   1  11      480.07      411.59     11.02 o 
  -2   1  11      822.80      825.62     14.08 o 
  -1   1  11     1739.15     1752.87     22.31 o 
   0   1  11        7.34       13.89      2.13 o 
   1   1  11      605.84      517.97     13.06 o 
   2   1  11      120.29      107.50      7.30 o 
   3   1  11      109.42       99.88      9.30 o 
   4   1  11       10.24        4.00      2.81 o 
   5   1  11       43.26       45.14      2.03 o 
   6   1  11        6.93        7.78      0.78 o 
   7   1  11        2.83        2.86      0.47 o 
   8   1  11        9.42        8.12      0.83 o 
   9   1  11       69.11       71.73      2.42 o 
  10   1  11        0.89        0.10      0.59 o 
 -12   2  11       41.30       45.24      2.05 o 
 -11   2  11       26.40       27.27      1.99 o 
 -10   2  11        0.85        1.17      0.71 o 
  -9   2  11        1.00        3.72      0.79 o 
  -8   2  11        0.60        1.92      0.85 o 
  -7   2  11       90.28       94.23      4.34 o 
  -6   2  11        1.55       -0.32      1.35 o 
  -5   2  11       28.51       18.10      4.50 o 
  -4   2  11        0.04        1.39      1.48 o 
  -3   2  11      918.94     1026.40     25.22 o 
  -2   2  11        5.49        0.77      1.37 o 
  -1   2  11        4.99        2.67      2.34 o 
   0   2  11       34.53       32.55      4.37 o 
   1   2  11     1143.48     1200.75     22.14 o 
   2   2  11      528.60      507.62     13.74 o 
   3   2  11      123.70      125.24      8.32 o 
   4   2  11       10.35        5.13      5.77 o 
   5   2  11      170.23      167.82      4.54 o 
   6   2  11      171.62      171.23      4.21 o 
   7   2  11       11.52       10.87      1.15 o 
   8   2  11        7.29        7.00      0.84 o 
   9   2  11        2.51        1.59      0.52 o 
 -11   3  11       45.93       50.09      2.11 o 
 -10   3  11      219.06      238.22      4.96 o 
  -9   3  11        9.49       10.06      1.26 o 
  -8   3  11        6.10        4.27      0.94 o 
  -7   3  11      610.43      660.70     14.21 o 
  -6   3  11       80.66       85.82      4.17 o 
  -5   3  11      282.62      277.18     22.13 o 
  -4   3  11      179.36      167.10     11.53 o 
  -3   3  11      426.79      431.73     16.01 o 
  -2   3  11      282.55      272.20     12.14 o 
  -1   3  11       17.11       15.61      3.14 o 
   0   3  11       67.79       59.35      8.74 o 
   1   3  11     1224.72     1080.33     34.42 o 
   2   3  11      170.89      162.81     11.20 o 
   3   3  11      200.32      198.89      5.52 o 
   4   3  11       11.74       15.43      1.58 o 
   5   3  11       33.07       34.17      2.35 o 
   6   3  11       35.34       40.32      1.90 o 
   7   3  11        5.92        8.15      0.95 o 
   8   3  11       58.47       63.42      2.85 o 
 -10   4  11       33.97       37.92      1.55 o 
  -9   4  11        2.24        2.79      0.62 o 
  -8   4  11       22.24       22.10      1.81 o 
  -7   4  11       54.00       53.58      3.47 o 
  -6   4  11      249.49      242.69     11.09 o 
  -5   4  11      281.47      311.16      9.35 o 
  -4   4  11       16.98       14.29      2.68 o 
  -3   4  11       93.91       90.87      7.32 o 
  -2   4  11      112.37      113.72      5.22 o 
  -1   4  11        8.30        7.00      3.24 o 
   0   4  11      794.39      796.69     22.90 o 
   1   4  11      663.30      725.37     29.36 o 
   2   4  11        1.26        1.74      1.23 o 
   3   4  11       55.47       54.82      3.01 o 
   4   4  11       22.01       20.76      2.39 o 
   5   4  11        3.00        2.21      0.86 o 
   6   4  11        0.08       -0.16      0.57 o 
   7   4  11        8.95        5.43      0.83 o 
  -8   5  11        5.43        4.81      2.25 o 
  -7   5  11        6.24        4.59      1.82 o 
  -6   5  11        0.16        0.55      2.04 o 
  -5   5  11       49.98       58.29      7.28 o 
  -4   5  11        9.50       13.37      3.78 o 
  -3   5  11      139.71      187.06     12.73 o 
  -2   5  11      261.53      283.83     31.00 o 
  -1   5  11        5.08        6.02      1.39 o 
   0   5  11       24.55       27.00      4.57 o 
   1   5  11       68.40       70.47      5.37 o 
   2   5  11      156.64      171.93      8.21 o 
   3   5  11       64.38       71.13      7.78 o 
   4   5  11       40.84       44.43      6.45 o 
   5   5  11       33.06       39.03      2.38 o 
   6   5  11       10.95       14.66      1.95 o 
  -6   6  11       40.68       10.01      2.15 o 
  -5   6  11       63.82       47.26      5.04 o 
  -4   6  11       46.76       51.73      5.64 o 
  -3   6  11        7.59       12.99      3.17 o 
  -2   6  11       30.34       25.87      6.75 o 
  -1   6  11       35.93       30.49      3.45 o 
   0   6  11       34.52       34.26      6.34 o 
   1   6  11       28.60       34.99      4.67 o 
   2   6  11        0.02        0.96      0.85 o 
   3   6  11       27.90       32.59      2.69 o 
 -12   0  12       22.52       16.80      2.69 o 
 -11   0  12        2.34        2.31      1.23 o 
 -10   0  12       47.65       47.27      3.77 o 
  -9   0  12      897.65      842.51     13.28 o 
  -8   0  12      561.73      541.01     12.40 o 
  -7   0  12       52.13       76.86     15.11 o 
  -6   0  12      221.71      265.57     25.50 o 
  -5   0  12       67.68      127.78     16.47 o 
  -4   0  12      421.31      329.12     17.60 o 
  -3   0  12     2762.36     2861.16     51.23 o 
  -2   0  12      847.39      976.33     27.69 o 
  -1   0  12      111.14      114.33      7.42 o 
   0   0  12        7.72        3.85      1.51 o 
   1   0  12        6.00       13.71      2.94 o 
   2   0  12     1252.31     1154.99     28.12 o 
   3   0  12      112.94       94.57     11.14 o 
   4   0  12      392.49      369.50     33.83 o 
   5   0  12        1.67        3.24      0.82 o 
   6   0  12       65.09       72.32      4.47 o 
   7   0  12       44.39       52.24      3.27 o 
   8   0  12       15.52       17.16      1.90 o 
   9   0  12       54.97       63.07      3.55 o 
 -12   1  12        9.33        8.91      1.11 o 
 -11   1  12        0.99        0.72      0.53 o 
 -10   1  12      162.49      152.16      5.39 o 
  -9   1  12      323.97      311.93      6.18 o 
  -8   1  12       26.21       27.89      1.78 o 
  -7   1  12        3.36       -3.44      3.44 o 
  -6   1  12      725.41      777.34     31.09 o 
  -5   1  12       13.82       15.49      3.86 o 
  -4   1  12      922.04     1051.21     26.40 o 
  -3   1  12      557.00      675.46     17.23 o 
  -2   1  12       41.25       44.81      3.38 o 
  -1   1  12      717.80      823.42     18.59 o 
   0   1  12        3.22        1.61      1.05 o 
   1   1  12      369.87      375.30     11.63 o 
   2   1  12      147.35      160.70      9.25 o 
   3   1  12       13.24       16.71      3.91 o 
   4   1  12        1.56        1.99      3.37 o 
   5   1  12       17.57       17.84      1.23 o 
   6   1  12        7.67        6.73      0.76 o 
   7   1  12        4.91        4.49      0.74 o 
   8   1  12        4.07        3.84      0.66 o 
   9   1  12        0.16        0.92      0.46 o 
 -12   2  12       28.47       26.73      1.56 o 
 -11   2  12       26.05       27.44      1.61 o 
 -10   2  12      226.17      215.00      6.10 o 
  -9   2  12      332.65      343.68      6.49 o 
  -8   2  12     1165.81     1207.53     14.28 o 
  -7   2  12       30.23       34.64      2.45 o 
  -6   2  12       47.62       39.55      6.01 o 
  -5   2  12        6.54        5.22      1.83 o 
  -4   2  12      684.74      685.72     16.50 o 
  -3   2  12      227.52      204.66     11.20 o 
  -2   2  12       24.34       15.10      2.96 o 
  -1   2  12       91.64      120.25     11.44 o 
   0   2  12       71.40       70.45      6.84 o 
   1   2  12      330.46      293.87     12.67 o 
   2   2  12      140.32      128.87      8.81 o 
   3   2  12     2403.09     2309.90     42.74 o 
   4   2  12     1256.92     1378.62     13.87 o 
   5   2  12      340.78      327.15      6.47 o 
   6   2  12        9.44       10.91      1.13 o 
   7   2  12        0.02        0.67      0.62 o 
   8   2  12       17.24       15.24      1.18 o 
   9   2  12        0.28        0.66      0.51 o 
 -11   3  12       16.20       18.05      1.18 o 
 -10   3  12        1.59        2.73      0.78 o 
  -9   3  12      140.53      151.49      4.04 o 
  -8   3  12       57.46       67.64      3.52 o 
  -7   3  12     1110.49     1214.87     21.62 o 
  -6   3  12      547.62      595.20     11.13 o 
  -5   3  12      178.95      182.02     10.76 o 
  -4   3  12       49.29       49.55      5.79 o 
  -3   3  12       50.29       40.88      5.49 o 
  -2   3  12        3.37        9.97      2.71 o 
  -1   3  12      201.57      204.08     12.18 o 
   0   3  12      306.34      273.32     19.68 o 
   1   3  12       23.32       21.04      3.96 o 
   2   3  12        0.03       -0.33      1.69 o 
   3   3  12      257.27      272.58      6.17 o 
   4   3  12       54.91       50.17      2.70 o 
   5   3  12      124.75      132.52      4.47 o 
   6   3  12       48.01       46.33      1.98 o 
   7   3  12      159.92      144.36      3.76 o 
   8   3  12        8.96        7.94      1.13 o 
 -10   4  12       19.02       19.84      1.36 o 
  -9   4  12        8.53        9.70      1.01 o 
  -8   4  12       14.38       14.69      1.54 o 
  -7   4  12       70.99       74.79      4.92 o 
  -6   4  12       44.77       49.04      4.07 o 
  -5   4  12      314.54      364.04     20.98 o 
  -4   4  12      181.76      197.05      8.47 o 
  -3   4  12      215.92      229.00      9.11 o 
  -2   4  12      220.71      249.96     10.86 o 
  -1   4  12        0.57       -3.25      3.25 o 
   0   4  12      308.91      303.48     13.12 o 
   1   4  12       24.37       31.05      4.61 o 
   2   4  12        1.10        0.07      0.78 o 
   3   4  12       26.93       26.12      2.08 o 
   4   4  12        9.65       11.15      1.54 o 
   5   4  12       15.07       13.82      1.51 o 
   6   4  12       23.22       20.80      1.70 o 
   7   4  12        8.39        7.82      1.18 o 
  -8   5  12       12.54       14.67      2.15 o 
  -7   5  12       57.16       59.94      4.39 o 
  -6   5  12      108.51      118.82      7.11 o 
  -5   5  12       15.44       16.12      2.48 o 
  -4   5  12       11.39       15.55      3.92 o 
  -3   5  12        1.85        4.26      2.30 o 
  -2   5  12       21.86       27.16      3.46 o 
  -1   5  12       41.79       44.55      4.26 o 
   0   5  12        6.61       11.31      3.13 o 
   1   5  12        4.38        1.93      1.46 o 
   2   5  12        0.94        0.70      0.82 o 
   3   5  12        0.57        1.76      2.03 o 
   4   5  12       17.68       17.77      2.25 o 
   5   5  12       92.66      109.82      5.55 o 
  -6   6  12        4.44        0.75      1.40 o 
  -5   6  12       62.16       36.56      4.44 o 
  -4   6  12       41.25       38.70      4.77 o 
  -3   6  12        2.61        2.22      1.39 o 
  -2   6  12        2.89        2.79      1.04 o 
  -1   6  12        1.18        0.01      0.75 o 
   0   6  12        1.49        1.24      1.41 o 
   1   6  12        0.40        1.80      1.51 o 
   2   6  12        2.00        1.10      0.94 o 
 -12   1  13        6.18        7.94      1.11 o 
 -11   1  13       12.71       11.71      1.33 o 
 -10   1  13       91.65       81.76      3.10 o 
  -9   1  13        1.62        2.80      0.68 o 
  -8   1  13        9.55        8.81      1.00 o 
  -7   1  13      144.83      118.55     13.01 o 
  -6   1  13      552.34      494.78     26.72 o 
  -5   1  13       12.08       12.26      3.71 o 
  -4   1  13     2347.43     2628.74     44.08 o 
  -3   1  13     1409.11     1374.92     30.83 o 
  -2   1  13     2432.31     2357.80     33.33 o 
  -1   1  13     1649.40     1617.46     30.61 o 
   0   1  13        0.83        1.41      1.42 o 
   1   1  13      166.65      161.56      7.96 o 
   2   1  13       72.42       72.80      6.49 o 
   3   1  13        6.00        6.55      3.25 o 
   4   1  13      152.75      126.21     14.47 o 
   5   1  13        7.86        7.80      0.88 o 
   6   1  13       36.73       39.41      1.84 o 
   7   1  13        3.46        3.98      0.74 o 
   8   1  13       39.20       40.31      1.84 o 
   9   1  13       69.49       75.59      2.43 o 
 -12   2  13        1.01        0.43      0.60 o 
 -11   2  13        0.06        0.03      0.52 o 
 -10   2  13       28.51       34.40      2.11 o 
  -9   2  13       44.02       54.52      2.71 o 
  -8   2  13      197.80      208.86      5.51 o 
  -7   2  13      289.85      294.00      7.28 o 
  -6   2  13      163.26      170.76     16.58 o 
  -5   2  13       26.34       25.38      3.31 o 
  -4   2  13      120.29      105.91      9.89 o 
  -3   2  13      316.91      310.06     14.07 o 
  -2   2  13       13.43       14.51      3.04 o 
  -1   2  13       24.22       23.90      5.12 o 
   0   2  13       30.80       19.48      5.19 o 
   1   2  13       11.54       15.82      3.89 o 
   2   2  13      182.04      185.54     10.96 o 
   3   2  13        0.13        2.86      6.74 o 
   4   2  13       51.96       50.04      2.38 o 
   5   2  13      112.62      117.83      3.91 o 
   6   2  13       32.84       36.40      1.89 o 
   7   2  13        0.76        1.11      0.53 o 
   8   2  13       65.86       59.62      2.12 o 
   9   2  13        1.08        0.36      0.56 o 
 -11   3  13       12.28       11.73      1.01 o 
 -10   3  13       95.42       97.87      3.07 o 
  -9   3  13        9.81       12.36      1.29 o 
  -8   3  13      105.75      114.34      4.13 o 
  -7   3  13       23.46       26.35      1.98 o 
  -6   3  13       12.69       14.11      1.94 o 
  -5   3  13       98.02       90.97      3.68 o 
  -4   3  13      176.27      138.79     10.55 o 
  -3   3  13      204.02      177.84     11.67 o 
  -2   3  13      656.98      596.96     21.28 o 
  -1   3  13      202.76      178.68     13.11 o 
   0   3  13      210.53      232.45     18.72 o 
   1   3  13       14.83        3.02      3.03 o 
   2   3  13      147.41      168.78      5.37 o 
   3   3  13       21.35       23.26      1.85 o 
   4   3  13        1.70        2.26      0.67 o 
   5   3  13       45.77       42.19      2.34 o 
   6   3  13       64.15       70.09      2.29 o 
   7   3  13       62.12       51.21      2.28 o 
   8   3  13        0.01        1.05      0.76 o 
 -10   4  13       93.41      103.36      2.73 o 
  -9   4  13        2.21        2.27      0.71 o 
  -8   4  13       97.81      102.77      3.91 o 
  -7   4  13        8.54        8.50      1.37 o 
  -6   4  13       33.28       41.09      3.77 o 
  -5   4  13      370.51      403.87     24.17 o 
  -4   4  13       89.54      104.78      6.15 o 
  -3   4  13        0.10        2.02      1.05 o 
  -2   4  13        0.01        1.08      1.01 o 
  -1   4  13        6.26        3.24      1.22 o 
   0   4  13      370.57      337.21     21.46 o 
   1   4  13       31.53       34.19      2.91 o 
   2   4  13       46.51       44.22      2.82 o 
   3   4  13        0.73        1.34      0.89 o 
   4   4  13        1.24        2.01      0.80 o 
   5   4  13       19.89       19.68      1.70 o 
   6   4  13       44.16       44.28      2.27 o 
   7   4  13       23.99       25.01      1.92 o 
  -8   5  13       57.86       67.21      2.75 o 
  -7   5  13      110.31      128.62      6.24 o 
  -6   5  13       25.63       30.28      4.49 o 
  -5   5  13       61.36       73.59      9.24 o 
  -4   5  13       46.53       50.79      6.65 o 
  -3   5  13       29.37       39.35      6.09 o 
  -2   5  13      118.55      137.97     15.95 o 
  -1   5  13        4.07        4.18      1.59 o 
   0   5  13       57.49       53.56      4.65 o 
   1   5  13       17.10       16.13      2.61 o 
   2   5  13       33.09       36.66      3.11 o 
   3   5  13       57.36       60.86      6.73 o 
   4   5  13       64.81       71.19      3.77 o 
   5   5  13       45.44       57.01      3.04 o 
  -5   6  13       41.46       20.13      3.20 o 
  -4   6  13       57.12       51.88      7.37 o 
  -3   6  13       14.44       11.20      1.82 o 
  -2   6  13        3.57        3.17      0.88 o 
  -1   6  13       15.35       15.39      6.11 o 
   0   6  13       44.21       46.12      5.22 o 
   1   6  13       77.42       89.05      6.87 o 
   2   6  13        2.92        4.87      1.21 o 
 -12   0  14       17.03       24.26      3.36 o 
 -11   0  14      328.40      299.95      9.07 o 
 -10   0  14        0.47        0.56      0.76 o 
  -9   0  14      228.91      206.10      6.51 o 
  -8   0  14      192.25      188.61      5.52 o 
  -7   0  14      159.70      130.47     19.59 o 
  -6   0  14       22.32       13.68      6.48 o 
  -5   0  14        0.27       -3.18      3.22 o 
  -4   0  14        9.24       16.29      3.54 o 
  -3   0  14     1366.21     1606.28     40.04 o 
  -2   0  14       17.32       28.82      4.18 o 
  -1   0  14      214.80      173.18     10.00 o 
   0   0  14     1696.28     1788.01     57.79 o 
   1   0  14     1128.44     1173.62     28.97 o 
   2   0  14        0.99        1.25      1.73 o 
   3   0  14       54.25       58.84     13.87 o 
   4   0  14     1017.79     1035.23     21.35 o 
   5   0  14       10.36       12.27      1.61 o 
   6   0  14       51.97       50.48      3.62 o 
   7   0  14       16.84       17.27      1.74 o 
   8   0  14        0.53        0.58      0.69 o 
   9   0  14        2.77        4.04      1.00 o 
 -12   1  14        7.09        6.05      0.99 o 
 -11   1  14        3.46        3.37      0.79 o 
 -10   1  14       32.65       27.74      1.69 o 
  -9   1  14       17.78       13.53      1.44 o 
  -8   1  14       57.50       49.95      2.23 o 
  -7   1  14       50.18       44.12      8.26 o 
  -6   1  14      170.80      148.03     13.86 o 
  -5   1  14        6.32        7.31      2.80 o 
  -4   1  14       91.31       89.00      7.97 o 
  -3   1  14        3.15        3.48      2.41 o 
  -2   1  14        0.90        0.37      1.11 o 
  -1   1  14        0.29       -1.05      1.14 o 
   0   1  14        7.83        5.73      1.89 o 
   1   1  14       76.61       70.88      6.34 o 
   2   1  14      157.02      168.43     10.20 o 
   3   1  14       18.24       19.10      4.55 o 
   4   1  14      110.10      132.57      3.33 o 
   5   1  14      150.41      150.93      3.69 o 
   6   1  14        1.59        2.18      0.60 o 
   7   1  14       17.81       16.73      1.45 o 
   8   1  14       30.88       31.70      1.56 o 
   9   1  14        2.61        2.39      0.86 o 
 -12   2  14        3.69        3.55      0.70 o 
 -11   2  14       73.97       74.09      2.62 o 
 -10   2  14       21.30       22.12      1.54 o 
  -9   2  14      581.53      596.19      8.97 o 
  -8   2  14     1543.89     1530.57     17.19 o 
  -7   2  14      408.55      421.25      8.30 o 
  -6   2  14      763.80      757.95     31.36 o 
  -5   2  14      235.48      245.94     15.71 o 
  -4   2  14        7.87        7.09      2.21 o 
  -3   2  14       45.01       52.26      5.96 o 
  -2   2  14      386.95      321.53     19.18 o 
  -1   2  14      359.69      336.83     14.41 o 
   0   2  14      215.66      159.25     13.20 o 
   1   2  14      104.70       82.19      8.33 o 
   2   2  14        8.42       -1.06      2.33 o 
   3   2  14      404.54      423.33      9.22 o 
   4   2  14       88.64       92.40      4.46 o 
   5   2  14       66.06       62.44      2.64 o 
   6   2  14      149.21      147.55      3.48 o 
   7   2  14       19.00       13.77      1.19 o 
   8   2  14        6.03        4.11      0.64 o 
 -11   3  14       10.49       12.58      1.05 o 
 -10   3  14       68.13       72.19      2.67 o 
  -9   3  14      215.22      224.28      5.17 o 
  -8   3  14       50.81       53.48      2.64 o 
  -7   3  14      266.75      285.48      7.23 o 
  -6   3  14        1.19        2.13      1.54 o 
  -5   3  14       75.26       68.32      3.30 o 
  -4   3  14      122.00      135.05     12.64 o 
  -3   3  14       57.66       52.40      6.55 o 
  -2   3  14       17.59       18.32      4.08 o 
  -1   3  14      150.43      148.53     12.23 o 
   0   3  14      190.96      182.55     16.97 o 
   1   3  14        3.89        2.12      1.16 o 
   2   3  14      975.29     1059.01     17.81 o 
   3   3  14       69.83       76.19      2.87 o 
   4   3  14       10.02        8.56      1.19 o 
   5   3  14       59.13       55.28      2.44 o 
   6   3  14      138.98      137.23      3.45 o 
   7   3  14        2.81        2.22      1.03 o 
   8   3  14        0.57        0.51      0.90 o 
 -10   4  14       26.29       27.27      1.60 o 
  -9   4  14       40.19       46.54      2.17 o 
  -8   4  14       19.99       22.60      1.71 o 
  -7   4  14       69.80       77.45      4.13 o 
  -6   4  14      109.18       95.29      6.79 o 
  -5   4  14       16.21       23.41      2.63 o 
  -4   4  14       36.97       42.07      3.27 o 
  -3   4  14      186.84      190.12      7.11 o 
  -2   4  14      301.37      286.79     10.06 o 
  -1   4  14      134.68      127.94      5.64 o 
   0   4  14      441.32      466.92     13.07 o 
   1   4  14       14.25       13.21      2.01 o 
   2   4  14       12.14       10.20      1.39 o 
   3   4  14       37.36       42.33      2.57 o 
   4   4  14       44.38       42.52      2.85 o 
   5   4  14       38.37       36.88      2.04 o 
   6   4  14        8.21       12.25      1.16 o 
  -8   5  14       12.69       13.46      1.23 o 
  -7   5  14        1.66        2.86      1.01 o 
  -6   5  14        5.45        7.41      1.43 o 
  -5   5  14        5.18        5.98      2.46 o 
  -4   5  14       36.52       43.41      6.08 o 
  -3   5  14       67.54       77.31      5.62 o 
  -2   5  14        0.40        3.29      1.86 o 
  -1   5  14       11.94        7.02      2.16 o 
   0   5  14        1.28        0.26      1.25 o 
   1   5  14       18.06       19.20      2.36 o 
   2   5  14       43.64       44.80      3.36 o 
   3   5  14       14.81       22.63      2.74 o 
   4   5  14        8.74        5.82      1.27 o 
   5   5  14       16.14       16.34      1.98 o 
  -5   6  14        0.01        0.97      1.07 o 
  -4   6  14        2.27        0.65      1.30 o 
  -3   6  14        0.13        0.69      0.66 o 
  -2   6  14        3.01        0.45      0.56 o 
  -1   6  14       29.11       25.77      3.94 o 
   0   6  14       18.23       18.12      2.17 o 
   1   6  14        3.35        9.17      2.28 o 
 -12   1  15       25.72       29.08      2.19 o 
 -11   1  15        0.23        0.35      0.59 o 
 -10   1  15       80.01       71.38      2.68 o 
  -9   1  15        1.69        2.68      0.72 o 
  -8   1  15      114.54      115.52      3.36 o 
  -7   1  15      911.87      853.49     11.30 o 
  -6   1  15      630.54      673.87     30.29 o 
  -5   1  15        4.52        3.21      2.40 o 
  -4   1  15        0.10        2.26      2.47 o 
  -3   1  15       54.49       36.58      5.53 o 
  -2   1  15     3531.92     3312.22     52.69 o 
  -1   1  15      606.79      550.08     16.83 o 
   0   1  15       94.00       82.20      7.50 o 
   1   1  15       28.66       24.92      3.92 o 
   2   1  15       12.32        5.58      2.13 o 
   3   1  15       41.99       36.86      8.03 o 
   4   1  15      312.61      314.88      5.75 o 
   5   1  15      102.24      102.03      3.30 o 
   6   1  15      155.66      165.29      4.00 o 
   7   1  15       10.44       10.32      1.01 o 
   8   1  15        0.29        0.71      0.50 o 
 -12   2  15        9.40        8.74      1.50 o 
 -11   2  15       16.56       18.16      1.33 o 
 -10   2  15        1.76        0.73      0.51 o 
  -9   2  15        3.77        4.63      0.89 o 
  -8   2  15       83.08       77.48      3.40 o 
  -7   2  15        8.43        8.75      1.16 o 
  -6   2  15      519.01      548.55     12.25 o 
  -5   2  15      100.95      114.83     10.85 o 
  -4   2  15       32.03       29.24      4.64 o 
  -3   2  15        0.45        3.68      2.40 o 
  -2   2  15      266.84      269.66     15.49 o 
  -1   2  15       81.31       99.63      8.99 o 
   0   2  15       96.48       93.27     10.43 o 
   1   2  15        4.75        1.68      2.88 o 
   2   2  15       53.44       50.04      8.53 o 
   3   2  15        3.57        3.48      0.68 o 
   4   2  15      137.58      147.76      3.83 o 
   5   2  15       23.16       25.75      1.75 o 
   6   2  15       56.21       53.55      2.05 o 
   7   2  15      101.87       97.01      2.74 o 
   8   2  15       17.65       16.69      1.06 o 
 -11   3  15       18.84       23.60      1.22 o 
 -10   3  15       11.65       12.76      1.08 o 
  -9   3  15       18.11       21.79      1.52 o 
  -8   3  15        0.78        0.34      0.61 o 
  -7   3  15      194.71      207.96      5.56 o 
  -6   3  15      645.91      679.50     21.17 o 
  -5   3  15      544.37      566.98     19.28 o 
  -4   3  15       38.19       44.41      2.59 o 
  -3   3  15        6.94        4.57      1.48 o 
  -2   3  15      122.77       97.91     12.66 o 
  -1   3  15      150.86      125.99     14.52 o 
   0   3  15       78.05       74.87      3.06 o 
   1   3  15      198.03      196.42      5.27 o 
   2   3  15      291.95      317.14      6.56 o 
   3   3  15       41.65       39.81      2.81 o 
   4   3  15        6.88        3.71      0.83 o 
   5   3  15       20.07       21.18      1.64 o 
   6   3  15       15.60       18.36      1.29 o 
   7   3  15        0.36        0.29      0.55 o 
 -10   4  15        7.70        8.96      1.02 o 
  -9   4  15       30.37       35.95      1.90 o 
  -8   4  15       12.75       14.20      1.54 o 
  -7   4  15       59.82       66.58      3.78 o 
  -6   4  15      418.32      438.50     23.35 o 
  -5   4  15      531.95      541.14     21.55 o 
  -4   4  15      181.95      208.27     10.50 o 
  -3   4  15       59.69       64.42      4.71 o 
  -2   4  15      156.84      159.33      6.41 o 
  -1   4  15        4.50        5.59      1.29 o 
   0   4  15       56.00       59.49      4.91 o 
   1   4  15        0.22        1.29      1.57 o 
   2   4  15        3.97        1.61      0.80 o 
   3   4  15       45.60       42.51      2.67 o 
   4   4  15        2.67        1.81      0.65 o 
   5   4  15        4.38        2.55      0.71 o 
   6   4  15      106.66      110.00      3.02 o 
  -8   5  15       37.26       40.86      2.97 o 
  -7   5  15      119.03      124.56      4.58 o 
  -6   5  15        1.44        3.46      0.99 o 
  -5   5  15      101.81      107.53      6.15 o 
  -4   5  15       29.14       29.79      5.10 o 
  -3   5  15       31.90       38.70      5.93 o 
  -2   5  15        0.53        0.85      1.12 o 
  -1   5  15        5.53        3.08      2.36 o 
   0   5  15       23.01       28.20      6.74 o 
   1   5  15       21.32       23.52      2.54 o 
   2   5  15       64.87       68.73      4.02 o 
   3   5  15       24.09       29.45      3.17 o 
   4   5  15        9.33        9.76      1.29 o 
  -4   6  15       32.01       28.13      3.49 o 
  -3   6  15        0.96        1.24      0.60 o 
  -2   6  15        1.05        1.94      0.71 o 
  -1   6  15        0.00        0.07      0.72 o 
   0   6  15        2.65        2.85      1.35 o 
   1   6  15       38.23       42.92      4.18 o 
 -12   0  16      125.05      108.61      6.98 o 
 -11   0  16      474.48      439.78      9.77 o 
 -10   0  16       92.92       79.01      4.09 o 
  -9   0  16       10.98        7.76      1.36 o 
  -8   0  16        0.30        0.25      0.55 o 
  -7   0  16       71.92       67.23      3.54 o 
  -6   0  16       77.56       64.41     13.27 o 
  -5   0  16     1285.45     1135.08     37.89 o 
  -4   0  16      212.92      206.96     15.40 o 
  -3   0  16      334.16      334.36     18.98 o 
  -2   0  16      482.74      501.38     18.67 o 
  -1   0  16       45.04       53.89      6.06 o 
   0   0  16     2151.76     2097.95     68.56 o 
   1   0  16      366.58      288.29     15.13 o 
   2   0  16      237.09      243.11     25.67 o 
   3   0  16      125.52      134.66      5.19 o 
   4   0  16      116.12      123.63      6.39 o 
   5   0  16        4.55        4.19      1.13 o 
   6   0  16      193.58      195.82      6.19 o 
   7   0  16      118.85      116.04      4.40 o 
   8   0  16        7.20        3.46      0.82 o 
 -12   1  16        0.72        0.62      0.63 o 
 -11   1  16        3.63        2.71      0.62 o 
 -10   1  16       35.26       33.86      1.97 o 
  -9   1  16       16.37       10.75      1.06 o 
  -8   1  16        0.06        0.23      0.50 o 
  -7   1  16      566.47      564.27      6.61 o 
  -6   1  16        4.72        2.06      2.83 o 
  -5   1  16        3.57        1.56      3.86 o 
  -4   1  16      359.55      329.85     17.23 o 
  -3   1  16      397.88      404.66     18.43 o 
  -2   1  16      135.29      156.75     11.29 o 
  -1   1  16       82.30       65.16      5.96 o 
   0   1  16        5.64        3.66      5.20 o 
   1   1  16       18.06       20.32      3.04 o 
   2   1  16        3.21        8.02      2.74 o 
   3   1  16        5.95        6.88      0.66 o 
   4   1  16        7.97        7.93      0.94 o 
   5   1  16        6.20        5.62      1.22 o 
   6   1  16        0.49        0.42      0.49 o 
   7   1  16        0.43        0.15      0.52 o 
   8   1  16        5.26        6.16      0.75 o 
 -12   2  16       46.35       44.13      2.42 o 
 -11   2  16      125.69      131.27      4.23 o 
 -10   2  16       22.08       21.66      1.49 o 
  -9   2  16       27.74       28.32      1.97 o 
  -8   2  16        0.26        1.29      0.67 o 
  -7   2  16        7.90        9.56      1.07 o 
  -6   2  16      350.41      362.43      6.42 o 
  -5   2  16      121.29       99.50     12.97 o 
  -4   2  16      182.70      176.23     11.54 o 
  -3   2  16       56.96       52.88      8.16 o 
  -2   2  16       81.33       76.37      8.45 o 
  -1   2  16      175.62      146.30     11.20 o 
   0   2  16      342.51      270.43     18.58 o 
   1   2  16      606.58      573.44     27.84 o 
   2   2  16        5.80        6.85      0.81 o 
   3   2  16        3.42        3.47      0.68 o 
   4   2  16       47.12       48.06      2.15 o 
   5   2  16        6.68        4.57      0.73 o 
   6   2  16       16.98       19.08      1.24 o 
   7   2  16        1.85        1.82      0.52 o 
   8   2  16        4.07        2.22      1.21 o 
 -11   3  16        6.38        6.73      0.71 o 
 -10   3  16       74.26       82.69      2.58 o 
  -9   3  16       83.59      101.04      3.39 o 
  -8   3  16        0.95        0.67      0.58 o 
  -7   3  16       69.59       74.57      3.11 o 
  -6   3  16      329.74      365.35     12.52 o 
  -5   3  16      839.82      845.64     26.37 o 
  -4   3  16      126.29      127.41      4.15 o 
  -3   3  16      163.02      146.16      4.44 o 
  -2   3  16        3.00        1.59      0.84 o 
  -1   3  16      185.27      177.89      4.78 o 
   0   3  16        0.12        0.08      0.75 o 
   1   3  16        2.68        0.03      0.81 o 
   2   3  16      590.31      621.18      9.59 o 
   3   3  16        0.21        1.02      0.62 o 
   4   3  16        3.67        2.46      0.98 o 
   5   3  16        0.28        0.06      0.57 o 
   6   3  16        2.93        1.92      0.56 o 
   7   3  16        8.25        7.17      0.76 o 
 -10   4  16        5.09        5.72      1.17 o 
  -9   4  16       17.16       18.05      1.34 o 
  -8   4  16       50.93       54.41      2.57 o 
  -7   4  16      215.99      235.51      5.68 o 
  -6   4  16       13.10       15.24      1.82 o 
  -5   4  16      179.84      181.18      8.52 o 
  -4   4  16        3.26        4.43      1.11 o 
  -3   4  16        5.78        7.13      1.46 o 
  -2   4  16        9.51        8.70      1.20 o 
  -1   4  16      269.09      261.80      7.18 o 
   0   4  16      215.88      215.24      9.40 o 
   1   4  16       47.16       45.06      3.50 o 
   2   4  16        0.21        0.92      0.73 o 
   3   4  16        0.77        1.57      0.76 o 
   4   4  16       38.26       36.81      2.59 o 
   5   4  16        0.23        0.97      0.41 o 
   6   4  16       33.39       35.92      2.20 o 
  -8   5  16       22.88       28.99      3.34 o 
  -7   5  16       11.81       14.25      1.37 o 
  -6   5  16        0.75       -1.16      1.16 o 
  -5   5  16       44.52       47.25      3.86 o 
  -4   5  16       71.33       81.47      8.11 o 
  -3   5  16      188.43      205.95     10.75 o 
  -2   5  16      109.64      106.91      8.93 o 
  -1   5  16       30.37       32.40      3.55 o 
   0   5  16        6.22        9.07      1.95 o 
   1   5  16       16.18       17.42      1.81 o 
   2   5  16       52.81       62.73      4.79 o 
   3   5  16       64.36       77.74      3.12 o 
   4   5  16        1.22        0.22      0.51 o 
  -4   6  16       26.70       25.22      3.23 o 
  -3   6  16       71.01       62.82      5.33 o 
  -2   6  16        2.02        2.62      1.18 o 
  -1   6  16       37.43       43.55      4.44 o 
   0   6  16       14.51       15.82      2.56 o 
 -12   1  17       40.53       35.37      2.30 o 
 -11   1  17       32.22       36.08      2.11 o 
 -10   1  17      101.43       97.71      3.52 o 
  -9   1  17       61.45       56.34      2.30 o 
  -8   1  17      125.90      116.67      3.07 o 
  -7   1  17     1380.48     1292.89     11.46 o 
  -6   1  17      414.28      373.01     20.42 o 
  -5   1  17      322.35      272.48     20.24 o 
  -4   1  17      649.31      627.13     24.55 o 
  -3   1  17      509.38      482.92     20.84 o 
  -2   1  17       17.94       30.50      5.36 o 
  -1   1  17        3.60        5.30      2.80 o 
   0   1  17      268.38      239.90     11.96 o 
   1   1  17      223.39      230.24     12.57 o 
   2   1  17      507.72      547.37     12.89 o 
   3   1  17       20.81       22.64      1.25 o 
   4   1  17       42.01       43.49      1.99 o 
   5   1  17      118.31      133.00      4.66 o 
   6   1  17       18.90       22.73      1.64 o 
   7   1  17        2.97        2.45      0.51 o 
   8   1  17       25.90       23.27      1.52 o 
 -12   2  17        7.96        8.64      1.36 o 
 -11   2  17        0.32        0.61      0.52 o 
 -10   2  17        3.52        2.41      0.59 o 
  -9   2  17        1.96        0.89      0.60 o 
  -8   2  17      431.52      427.88      7.55 o 
  -7   2  17      348.06      372.06      7.48 o 
  -6   2  17      306.29      317.32      8.43 o 
  -5   2  17      375.34      397.36     15.29 o 
  -4   2  17      398.45      350.41     23.57 o 
  -3   2  17      174.59      179.70     13.46 o 
  -2   2  17       48.32       40.31      6.37 o 
  -1   2  17      210.45      194.97     17.69 o 
   0   2  17       90.34       90.25     11.45 o 
   1   2  17       12.36       10.51      0.96 o 
   2   2  17       40.90       43.17      2.02 o 
   3   2  17       55.95       59.47      2.60 o 
   4   2  17      146.07      159.57      4.11 o 
   5   2  17       34.56       35.12      2.00 o 
   6   2  17        2.02        1.87      0.52 o 
   7   2  17       26.58       25.13      1.31 o 
 -11   3  17       31.37       32.22      1.79 o 
 -10   3  17      149.22      158.18      3.32 o 
  -9   3  17       74.23       80.20      2.77 o 
  -8   3  17        1.63        0.76      0.58 o 
  -7   3  17      168.63      170.07      4.46 o 
  -6   3  17       94.50      101.20      3.49 o 
  -5   3  17       55.00       63.25      2.92 o 
  -4   3  17      398.24      382.23      8.36 o 
  -3   3  17      267.29      249.88      5.76 o 
  -2   3  17       64.28       66.09      3.37 o 
  -1   3  17       40.10       37.96      2.10 o 
   0   3  17        1.39        0.80      0.54 o 
   1   3  17      420.10      429.09      7.02 o 
   2   3  17       52.21       55.39      2.57 o 
   3   3  17       70.85       71.84      2.95 o 
   4   3  17       23.47       22.68      1.80 o 
   5   3  17       35.15       39.20      1.92 o 
   6   3  17       66.15       66.26      2.36 o 
  -9   4  17        0.28        1.04      0.57 o 
  -8   4  17       10.70       10.64      1.15 o 
  -7   4  17      101.21      112.60      3.85 o 
  -6   4  17        9.48        5.89      1.22 o 
  -5   4  17       10.25       10.27      1.61 o 
  -4   4  17       26.29       28.23      2.39 o 
  -3   4  17       18.74       18.38      2.26 o 
  -2   4  17       10.36       10.90      1.25 o 
  -1   4  17       14.45       15.50      1.60 o 
   0   4  17       36.69       36.99      2.48 o 
   1   4  17        0.55        0.17      0.73 o 
   2   4  17        8.50        8.69      1.28 o 
   3   4  17        0.36        1.11      0.88 o 
   4   4  17       38.91       38.13      2.22 o 
   5   4  17        0.81        1.58      0.46 o 
  -7   5  17       10.63       12.18      3.07 o 
  -6   5  17       15.48       18.68      1.83 o 
  -5   5  17       94.60      105.19      5.61 o 
  -4   5  17       35.64       37.74     10.75 o 
  -3   5  17        3.34        3.98      1.48 o 
  -2   5  17        4.22       -0.14      1.71 o 
  -1   5  17        8.88        8.69      2.06 o 
   0   5  17        9.40       11.15      1.79 o 
   1   5  17       18.57       21.77      2.31 o 
   2   5  17       22.75       25.90      2.27 o 
   3   5  17       45.35       48.13      2.31 o 
 -12   0  18       75.95       63.29      3.70 o 
 -11   0  18      178.43      165.14      5.85 o 
 -10   0  18       56.07       46.83      3.50 o 
  -9   0  18       93.10       94.05      4.38 o 
  -8   0  18      449.34      423.82      8.18 o 
  -7   0  18       48.17       47.22      2.44 o 
  -6   0  18      192.51      174.65     21.84 o 
  -5   0  18     3121.25     2893.05     89.34 o 
  -4   0  18      715.70      597.62     27.67 o 
  -3   0  18      276.39      228.38     13.73 o 
  -2   0  18       88.68       87.28     10.29 o 
  -1   0  18      214.12      211.89     22.00 o 
   0   0  18     1169.20     1077.56     37.45 o 
   1   0  18       31.01       26.45      5.70 o 
   2   0  18       49.77       50.60      2.96 o 
   3   0  18        8.77       10.71      1.42 o 
   4   0  18       92.83       91.68      3.94 o 
   5   0  18        2.12       -0.03      0.70 o 
   6   0  18       17.34       19.00      1.72 o 
   7   0  18       27.91       27.47      2.64 o 
   8   0  18        4.87        4.98      1.61 o 
 -12   1  18        0.28       -0.29      0.55 o 
 -11   1  18        7.01        5.68      0.91 o 
 -10   1  18       54.54       51.68      2.38 o 
  -9   1  18       44.49       36.16      1.87 o 
  -8   1  18       15.28       12.83      1.06 o 
  -7   1  18      133.67      125.48      3.14 o 
  -6   1  18        4.09        4.10      0.86 o 
  -5   1  18       85.71       81.19     11.40 o 
  -4   1  18       30.81       27.17      5.34 o 
  -3   1  18        2.42        5.95      2.49 o 
  -2   1  18      113.44       87.38      8.89 o 
  -1   1  18      248.50      225.95     17.83 o 
   0   1  18       15.37       17.05      3.41 o 
   1   1  18       12.64       11.26      3.25 o 
   2   1  18       25.93       29.62      1.37 o 
   3   1  18        2.19        1.48      0.55 o 
   4   1  18      103.28      107.48      3.20 o 
   5   1  18        2.94        3.51      0.71 o 
   6   1  18        0.91        0.79      0.54 o 
   7   1  18        1.12        1.25      0.45 o 
 -11   2  18       92.41       99.76      3.08 o 
 -10   2  18       53.53       53.71      2.23 o 
  -9   2  18        4.03        2.69      0.66 o 
  -8   2  18      250.49      263.18      5.31 o 
  -7   2  18      101.18       92.56      3.05 o 
  -6   2  18        8.11        7.84      0.95 o 
  -5   2  18      124.43      113.53      3.21 o 
  -4   2  18      168.58      169.39      6.39 o 
  -3   2  18      138.58      110.34     13.31 o 
  -2   2  18       79.66       70.00     10.33 o 
  -1   2  18       59.19       60.93      9.29 o 
   0   2  18       90.47       89.34      2.91 o 
   1   2  18      343.71      358.67      5.88 o 
   2   2  18        0.59        0.75      0.57 o 
   3   2  18      253.85      272.58      6.07 o 
   4   2  18      193.92      190.63      4.44 o 
   5   2  18        3.51        2.89      0.70 o 
   6   2  18        3.31        2.68      0.56 o 
   7   2  18        2.48        3.56      0.58 o 
 -11   3  18        1.39        1.58      0.60 o 
 -10   3  18        4.82        5.41      0.68 o 
  -9   3  18        4.97        6.00      0.80 o 
  -8   3  18       20.27       20.55      1.50 o 
  -7   3  18        2.34        2.98      0.61 o 
  -6   3  18       67.46       69.29      3.15 o 
  -5   3  18       28.82       26.70      2.15 o 
  -4   3  18       13.52       18.57      1.75 o 
  -3   3  18       21.33       14.55      1.50 o 
  -2   3  18        4.50        4.43      0.88 o 
  -1   3  18        4.98        3.36      0.90 o 
   0   3  18       94.52      103.04      3.31 o 
   1   3  18      118.75      117.37      3.74 o 
   2   3  18       22.78       23.35      1.51 o 
   3   3  18        2.57        3.37      0.77 o 
   4   3  18       12.98       12.09      1.23 o 
   5   3  18       10.68        8.39      0.82 o 
   6   3  18        3.18        2.51      0.49 o 
  -9   4  18        6.89        8.20      1.11 o 
  -8   4  18        2.70        4.01      1.00 o 
  -7   4  18        0.28        0.81      0.74 o 
  -6   4  18       25.43       24.12      1.94 o 
  -5   4  18      320.21      320.86      9.68 o 
  -4   4  18      294.72      299.67     10.57 o 
  -3   4  18      185.96      197.48      5.69 o 
  -2   4  18       82.97       83.39      3.65 o 
  -1   4  18        0.77        0.16      0.74 o 
   0   4  18       32.31       32.57      2.14 o 
   1   4  18        8.95        9.46      1.22 o 
   2   4  18       22.23       19.26      1.79 o 
   3   4  18       73.65       82.12      3.44 o 
   4   4  18        3.94        3.79      0.68 o 
   5   4  18       11.13        7.49      1.12 o 
  -7   5  18        6.93        5.11      1.04 o 
  -6   5  18       32.22       30.17      2.16 o 
  -5   5  18       16.11       15.92      2.10 o 
  -4   5  18       36.67       40.94      6.50 o 
  -3   5  18       60.30       70.44      6.99 o 
  -2   5  18       53.83       51.98      5.92 o 
  -1   5  18      112.46      118.54      6.34 o 
   0   5  18       27.89       25.75      2.49 o 
   1   5  18        5.98        7.39      1.35 o 
   2   5  18        2.89        2.19      0.76 o 
 -12   1  19        3.47        2.87      0.84 o 
 -11   1  19        5.50        6.23      0.81 o 
 -10   1  19      325.06      291.30      5.58 o 
  -9   1  19      553.03      495.22      7.31 o 
  -8   1  19       62.55       53.69      2.29 o 
  -7   1  19      135.54      128.18      3.48 o 
  -6   1  19      119.70      110.30      3.11 o 
  -5   1  19        3.46        1.66      0.61 o 
  -4   1  19      428.11      358.64     23.36 o 
  -3   1  19      839.98      697.54     26.33 o 
  -2   1  19      649.69      610.29     24.20 o 
  -1   1  19      239.06      232.79     18.37 o 
   0   1  19       87.55       79.41      8.72 o 
   1   1  19       75.64       79.86      2.30 o 
   2   1  19      273.42      276.36      4.64 o 
   3   1  19      144.13      159.47      4.02 o 
   4   1  19       41.53       37.37      1.86 o 
   5   1  19        5.90        3.71      0.77 o 
   6   1  19       19.94       15.88      1.39 o 
   7   1  19        0.42        0.17      0.35 o 
 -11   2  19        5.43        5.46      0.74 o 
 -10   2  19        0.70        1.25      0.62 o 
  -9   2  19       56.37       50.07      2.23 o 
  -8   2  19       94.48       94.67      3.17 o 
  -7   2  19        6.34        5.78      0.86 o 
  -6   2  19      321.94      324.34      5.73 o 
  -5   2  19      519.38      518.18      9.13 o 
  -4   2  19      442.62      432.53      7.46 o 
  -3   2  19       92.06       85.22      3.30 o 
  -2   2  19      137.22      123.64      4.32 o 
  -1   2  19       31.61       27.82      1.56 o 
   0   2  19        1.49        1.80      0.58 o 
   1   2  19       17.22       19.46      1.30 o 
   2   2  19       66.12       70.17      2.71 o 
   3   2  19       92.36      102.67      3.70 o 
   4   2  19       20.70       22.77      1.74 o 
   5   2  19        7.98        8.45      1.00 o 
   6   2  19        4.13        2.15      0.50 o 
   7   2  19        6.96        4.40      1.00 o 
 -10   3  19      181.27      185.32      3.37 o 
  -9   3  19       49.22       48.39      2.09 o 
  -8   3  19        4.67        4.58      0.71 o 
  -7   3  19       85.24       86.64      3.17 o 
  -6   3  19      199.71      194.53      5.21 o 
  -5   3  19      109.77      115.96      4.39 o 
  -4   3  19      174.83      162.94      4.57 o 
  -3   3  19       42.12       39.37      2.69 o 
  -2   3  19      135.35      135.49      4.38 o 
  -1   3  19        2.39        2.30      0.61 o 
   0   3  19        6.63        7.47      1.06 o 
   1   3  19      229.00      240.77      5.40 o 
   2   3  19       20.99       20.69      1.72 o 
   3   3  19       44.31       46.01      2.47 o 
   4   3  19        6.01        6.11      0.89 o 
   5   3  19        0.03        0.25      0.42 o 
   6   3  19        0.29        0.41      0.48 o 
  -9   4  19       12.01       14.47      1.10 o 
  -8   4  19        8.88        7.58      1.06 o 
  -7   4  19       11.57       11.40      1.55 o 
  -6   4  19       34.98       39.31      2.41 o 
  -5   4  19      145.62      146.73      6.33 o 
  -4   4  19       50.23       53.53      3.77 o 
  -3   4  19        1.16        0.81      0.64 o 
  -2   4  19        3.33        1.31      0.67 o 
  -1   4  19       25.00       28.27      1.81 o 
   0   4  19        4.14        6.25      0.96 o 
   1   4  19        1.87        1.95      0.75 o 
   2   4  19       12.63        9.98      1.17 o 
   3   4  19       11.48        8.54      1.09 o 
   4   4  19       55.17       56.97      2.14 o 
  -7   5  19       59.05       55.70      4.37 o 
  -6   5  19        0.03        0.29      0.76 o 
  -5   5  19        0.11       -0.44      0.76 o 
  -4   5  19        1.10        1.48      0.63 o 
  -3   5  19       44.32       54.52      4.04 o 
  -2   5  19       49.35       41.86      4.70 o 
  -1   5  19        7.21        8.74      1.57 o 
   0   5  19        8.33        6.67      1.18 o 
   1   5  19       25.37       24.53      2.14 o 
   2   5  19       15.48       14.97      1.52 o 
 -12   0  20        3.78        2.10      1.08 o 
 -11   0  20        8.76       10.78      1.97 o 
 -10   0  20       34.87       34.79      2.97 o 
  -9   0  20       17.04       23.05      2.16 o 
  -8   0  20        1.33        3.94      1.01 o 
  -7   0  20      116.09       91.16      4.42 o 
  -6   0  20       38.51       39.86      2.56 o 
  -5   0  20     1352.94     1237.31     27.80 o 
  -4   0  20      147.53      139.40     29.45 o 
  -3   0  20      202.09      184.51     21.71 o 
  -2   0  20      935.64      838.61     46.42 o 
  -1   0  20       74.39       56.22     12.55 o 
   0   0  20       43.64       45.02      2.81 o 
   1   0  20        1.06        0.59      0.53 o 
   2   0  20        7.67        6.07      1.01 o 
   3   0  20       67.50       70.81      3.63 o 
   4   0  20       22.29       22.97      2.11 o 
   5   0  20       60.39       60.01      3.60 o 
   6   0  20       85.62       82.90      3.31 o 
   7   0  20       11.02       16.78      1.97 o 
 -12   1  20        1.35        1.80      0.60 o 
 -11   1  20        3.02        3.92      0.71 o 
 -10   1  20       57.59       54.45      2.43 o 
  -9   1  20        6.15        3.51      0.74 o 
  -8   1  20       51.65       40.98      2.13 o 
  -7   1  20       40.18       37.89      1.89 o 
  -6   1  20      112.74       98.90      3.13 o 
  -5   1  20        0.25        0.27      0.48 o 
  -4   1  20        4.15        4.38      0.85 o 
  -3   1  20       40.83       37.24      7.65 o 
  -2   1  20      219.73      215.86     17.78 o 
  -1   1  20       37.52       28.31      1.71 o 
   0   1  20       15.79       13.38      1.28 o 
   1   1  20       57.99       59.88      2.47 o 
   2   1  20       12.33       13.28      0.96 o 
   3   1  20       41.13       41.94      2.06 o 
   4   1  20        0.13        0.44      0.53 o 
   5   1  20       58.04       58.12      2.57 o 
   6   1  20        4.55        5.88      0.86 o 
   7   1  20        0.13        0.06      1.24 o 
 -11   2  20       19.44       18.93      1.30 o 
 -10   2  20       84.03       85.40      2.88 o 
  -9   2  20       85.62       86.60      2.88 o 
  -8   2  20      522.80      533.95      8.02 o 
  -7   2  20       91.30       81.48      2.80 o 
  -6   2  20        1.68        3.27      0.61 o 
  -5   2  20      156.56      156.14      4.12 o 
  -4   2  20      282.42      260.99      5.26 o 
  -3   2  20      135.06      129.90      3.56 o 
  -2   2  20      319.35      299.74      6.95 o 
  -1   2  20       22.49       16.70      1.18 o 
   0   2  20       60.02       59.52      2.37 o 
   1   2  20       59.09       52.36      2.07 o 
   2   2  20        0.35        0.69      0.62 o 
   3   2  20      296.51      319.24      6.94 o 
   4   2  20       97.61       97.13      3.43 o 
   5   2  20        9.51       10.05      0.96 o 
   6   2  20        9.58        5.42      0.64 o 
 -10   3  20       38.46       37.15      1.66 o 
  -9   3  20       26.55       26.42      1.53 o 
  -8   3  20        0.05       -0.11      0.47 o 
  -7   3  20       88.69       91.33      3.21 o 
  -6   3  20       70.31       64.63      3.64 o 
  -5   3  20        3.72        3.94      0.78 o 
  -4   3  20      304.42      293.98      6.95 o 
  -3   3  20      287.82      273.04      6.11 o 
  -2   3  20        2.55        1.45      0.60 o 
  -1   3  20      124.50      118.60      3.72 o 
   0   3  20      214.17      220.14      4.98 o 
   1   3  20        5.85        5.99      0.96 o 
   2   3  20       82.01       85.89      3.38 o 
   3   3  20        3.16        2.47      0.67 o 
   4   3  20        0.81        1.21      0.57 o 
   5   3  20        2.21        2.01      0.52 o 
  -9   4  20       52.12       60.49      2.05 o 
  -8   4  20       52.50       60.13      2.63 o 
  -7   4  20       54.39       55.07      2.55 o 
  -6   4  20       13.12       11.77      1.50 o 
  -5   4  20        0.08        1.20      0.89 o 
  -4   4  20       14.08       18.51      1.90 o 
  -3   4  20       46.55       53.14      2.62 o 
  -2   4  20       93.72       99.81      3.99 o 
  -1   4  20       54.76       64.59      2.68 o 
   0   4  20       99.64      103.79      3.37 o 
   1   4  20       39.90       38.54      2.05 o 
   2   4  20        0.45        1.04      0.62 o 
   3   4  20        2.98        4.66      0.82 o 
   4   4  20       44.40       44.91      2.21 o 
  -6   5  20       77.73       78.07      3.28 o 
  -5   5  20        0.83        1.05      0.77 o 
  -4   5  20        7.02        7.35      1.24 o 
  -3   5  20        3.71        4.60      0.91 o 
  -2   5  20        5.39        8.68      1.49 o 
  -1   5  20       18.80       25.18      2.30 o 
   0   5  20        1.75        1.02      0.69 o 
   1   5  20       16.83       17.77      1.70 o 
 -11   1  21       11.86       13.12      1.14 o 
 -10   1  21      129.94      126.91      4.36 o 
  -9   1  21      184.14      169.33      4.79 o 
  -8   1  21       89.89       80.19      3.14 o 
  -7   1  21      653.08      576.50      8.28 o 
  -6   1  21      656.80      622.36      9.60 o 
  -5   1  21       43.98       38.63      1.73 o 
  -4   1  21       10.59       10.87      1.16 o 
  -3   1  21       53.05       46.87      2.15 o 
  -2   1  21       73.47       69.55      2.65 o 
  -1   1  21        9.44        8.34      1.14 o 
   0   1  21      142.92      144.13      3.77 o 
   1   1  21        1.86        2.06      0.51 o 
   2   1  21       15.61       17.14      1.16 o 
   3   1  21       29.79       30.24      1.65 o 
   4   1  21        2.00        1.74      0.63 o 
   5   1  21      105.52      102.28      3.34 o 
   6   1  21       89.79       82.42      2.39 o 
 -11   2  21       10.12        9.82      0.80 o 
 -10   2  21        3.73        2.99      0.71 o 
  -9   2  21       24.38       21.83      1.48 o 
  -8   2  21       11.49       11.46      1.11 o 
  -7   2  21        3.58        3.13      0.59 o 
  -6   2  21       10.80        8.85      0.99 o 
  -5   2  21       80.57       77.89      2.77 o 
  -4   2  21        0.75        0.99      0.54 o 
  -3   2  21      195.10      196.79      4.56 o 
  -2   2  21       37.91       37.22      2.15 o 
  -1   2  21       65.79       58.55      2.24 o 
   0   2  21        5.24        5.75      0.74 o 
   1   2  21       11.19       10.91      1.01 o 
   2   2  21        1.24        0.25      0.53 o 
   3   2  21       27.71       28.74      1.98 o 
   4   2  21        7.89        8.13      0.97 o 
   5   2  21        1.96        0.94      0.45 o 
   6   2  21        0.62        0.51      0.46 o 
 -10   3  21       71.10       75.62      2.24 o 
  -9   3  21       23.82       26.44      1.36 o 
  -8   3  21       40.59       47.55      2.03 o 
  -7   3  21       14.70       14.04      1.36 o 
  -6   3  21       95.93       97.00      3.62 o 
  -5   3  21        0.15        0.52      0.61 o 
  -4   3  21      302.26      279.84      6.21 o 
  -3   3  21      277.78      290.24      6.31 o 
  -2   3  21      100.69      107.16      3.14 o 
  -1   3  21       19.76       21.79      1.62 o 
   0   3  21        2.44        2.88      0.73 o 
   1   3  21        2.65        3.57      0.76 o 
   2   3  21       11.23       15.80      1.47 o 
   3   3  21       10.02       10.50      1.34 o 
   4   3  21        4.94        4.40      0.71 o 
   5   3  21        7.62        4.86      0.96 o 
  -9   4  21        5.72        4.12      1.38 o 
  -8   4  21        3.50        3.95      0.75 o 
  -7   4  21        0.13        0.12      0.50 o 
  -6   4  21       42.15       43.57      2.37 o 
  -5   4  21      171.09      170.78      4.46 o 
  -4   4  21      171.29      189.60      4.81 o 
  -3   4  21      174.59      175.10      4.74 o 
  -2   4  21        0.22       -0.20      0.56 o 
  -1   4  21       89.82       91.12      2.92 o 
   0   4  21       39.70       36.95      2.12 o 
   1   4  21       10.45       12.13      1.23 o 
   2   4  21       11.80       12.76      1.29 o 
   3   4  21        3.64        1.14      0.51 o 
  -6   5  21        2.26        1.63      1.24 o 
  -5   5  21       25.09       23.89      1.67 o 
  -4   5  21        8.13        4.53      0.98 o 
  -3   5  21       34.88       37.23      1.70 o 
  -2   5  21       68.05       75.62      3.11 o 
  -1   5  21       21.70       24.11      2.03 o 
   0   5  21        2.20        2.16      0.94 o 
 -11   0  22        3.28        2.99      1.19 o 
 -10   0  22        2.77        2.96      0.96 o 
  -9   0  22       23.90       19.96      2.42 o 
  -8   0  22      110.11      106.77      4.81 o 
  -7   0  22      225.58      229.32      7.15 o 
  -6   0  22      932.80      870.83     15.72 o 
  -5   0  22        7.27        9.50      3.27 o 
  -4   0  22      183.65      172.32      7.06 o 
  -3   0  22      197.02      192.85      5.64 o 
  -2   0  22      782.66      770.85     18.24 o 
  -1   0  22       47.81       40.53      3.01 o 
   0   0  22      158.55      171.45      6.84 o 
   1   0  22       23.75       26.39      2.22 o 
   2   0  22       22.06       19.57      2.16 o 
   3   0  22       47.81       47.57      3.34 o 
   4   0  22       73.93       69.76      5.12 o 
   5   0  22       23.40       19.18      2.21 o 
   6   0  22        0.20       -0.61      0.61 o 
 -11   1  22       10.33       10.77      1.35 o 
 -10   1  22        4.47        4.84      0.73 o 
  -9   1  22        6.79        5.22      0.89 o 
  -8   1  22        0.62        0.61      0.60 o 
  -7   1  22      143.00      128.83      4.40 o 
  -6   1  22      114.42      114.81      3.20 o 
  -5   1  22       40.09       36.73      1.82 o 
  -4   1  22      232.31      237.43      5.30 o 
  -3   1  22       18.91       15.96      1.30 o 
  -2   1  22       99.04       97.85      3.16 o 
  -1   1  22        4.59        3.57      0.84 o 
   0   1  22       78.43       84.03      2.55 o 
   1   1  22        4.61        5.11      0.68 o 
   2   1  22       14.18       17.22      1.32 o 
   3   1  22        2.40        3.53      0.65 o 
   4   1  22        1.74        1.92      0.71 o 
   5   1  22       41.46       41.89      2.05 o 
   6   1  22       23.63       21.49      1.32 o 
 -11   2  22        7.66        8.11      0.88 o 
 -10   2  22        2.60        2.37      0.59 o 
  -9   2  22       74.84       74.90      2.70 o 
  -8   2  22      415.08      397.27      5.92 o 
  -7   2  22      184.07      162.29      3.84 o 
  -6   2  22       43.30       47.44      1.91 o 
  -5   2  22        5.46        6.33      0.83 o 
  -4   2  22       66.79       55.37      2.50 o 
  -3   2  22       14.54       13.18      1.38 o 
  -2   2  22      671.36      637.97     10.26 o 
  -1   2  22      731.62      726.72      8.45 o 
   0   2  22      186.38      193.06      4.48 o 
   1   2  22      117.04      128.39      3.43 o 
   2   2  22        0.76        0.96      0.57 o 
   3   2  22       76.65       74.94      2.80 o 
   4   2  22        8.51        9.14      1.26 o 
   5   2  22        1.67        2.66      0.58 o 
 -10   3  22       43.03       42.05      1.89 o 
  -9   3  22       51.40       56.34      1.87 o 
  -8   3  22        8.20        8.48      0.84 o 
  -7   3  22        0.00       -0.37      0.60 o 
  -6   3  22        2.94        2.75      0.71 o 
  -5   3  22      164.92      179.29      4.50 o 
  -4   3  22       90.81       96.99      3.63 o 
  -3   3  22       88.01       83.27      3.12 o 
  -2   3  22       18.12       19.02      1.45 o 
  -1   3  22       42.17       43.68      2.13 o 
   0   3  22        0.08        0.28      0.50 o 
   1   3  22       58.50       58.35      2.53 o 
   2   3  22      134.17      137.27      3.96 o 
   3   3  22       19.34       18.09      1.62 o 
   4   3  22        2.38        1.49      0.67 o 
  -8   4  22       57.63       58.69      2.29 o 
  -7   4  22       95.39      106.22      2.75 o 
  -6   4  22       16.53       19.42      1.40 o 
  -5   4  22        0.92        0.31      0.68 o 
  -4   4  22        3.91        7.75      0.99 o 
  -3   4  22        0.84        1.09      0.71 o 
  -2   4  22        1.26        1.58      0.61 o 
  -1   4  22       43.06       49.26      2.46 o 
   0   4  22       44.22       52.23      2.45 o 
   1   4  22        2.97        4.30      0.82 o 
   2   4  22       12.84       14.90      1.68 o 
   3   4  22        2.00        0.65      0.56 o 
  -5   5  22        9.02       10.60      1.56 o 
  -4   5  22       38.31       49.97      3.37 o 
  -3   5  22       10.06       12.28      1.50 o 
  -2   5  22        1.43        1.31      0.93 o 
  -1   5  22        3.67        4.13      1.20 o 
 -11   1  23       23.50       28.23      1.97 o 
 -10   1  23        0.05        0.37      0.53 o 
  -9   1  23        7.10        7.69      0.91 o 
  -8   1  23        5.15        7.63      0.97 o 
  -7   1  23      388.44      395.36      7.11 o 
  -6   1  23      412.34      413.32      9.16 o 
  -5   1  23      475.33      470.84      7.91 o 
  -4   1  23      155.65      163.12      4.18 o 
  -3   1  23      265.16      255.17      6.54 o 
  -2   1  23        0.93        1.31      0.50 o 
  -1   1  23        0.58        0.20      1.41 o 
   0   1  23       73.68       73.39      2.48 o 
   1   1  23        6.80        5.45      0.75 o 
   2   1  23        5.98        6.43      0.89 o 
   3   1  23        1.48        0.45      0.49 o 
   4   1  23        0.59        1.40      0.64 o 
   5   1  23       36.48       39.41      1.89 o 
 -10   2  23        9.57        9.55      0.94 o 
  -9   2  23        7.73        6.16      0.77 o 
  -8   2  23       81.70       76.46      2.68 o 
  -7   2  23        7.00        6.02      0.74 o 
  -6   2  23        1.97        1.56      0.50 o 
  -5   2  23       11.77       12.15      1.13 o 
  -4   2  23       86.70       91.16      3.52 o 
  -3   2  23      143.27      139.89      4.73 o 
  -2   2  23       53.59       50.17      2.29 o 
  -1   2  23        4.27        5.98      0.96 o 
   0   2  23        1.09        1.08      0.50 o 
   1   2  23      142.44      147.41      3.62 o 
   2   2  23        3.22        1.94      0.68 o 
   3   2  23        2.77        2.36      0.62 o 
   4   2  23        0.87        0.32      0.51 o 
   5   2  23        1.43        0.44      0.61 o 
  -9   3  23        0.04        0.22      0.43 o 
  -8   3  23       12.20       14.88      1.25 o 
  -7   3  23       38.16       45.21      1.98 o 
  -6   3  23      210.92      220.18      4.55 o 
  -5   3  23       96.16      106.15      3.47 o 
  -4   3  23      106.46      115.24      3.64 o 
  -3   3  23        7.87        9.71      1.01 o 
  -2   3  23        7.11        9.66      1.19 o 
  -1   3  23       31.54       34.22      1.93 o 
   0   3  23       24.49       27.99      1.76 o 
   1   3  23       95.24       94.03      3.33 o 
   2   3  23       19.31       19.27      1.54 o 
   3   3  23       22.23       19.55      1.38 o 
   4   3  23        1.73        2.49      0.63 o 
  -8   4  23       47.60       56.00      2.86 o 
  -7   4  23        8.58       10.49      0.90 o 
  -6   4  23       12.00       11.53      1.00 o 
  -5   4  23        6.48        5.82      0.78 o 
  -4   4  23        2.16        2.72      0.71 o 
  -3   4  23       35.90       39.65      2.16 o 
  -2   4  23       11.22       15.99      1.29 o 
  -1   4  23       20.61       20.67      1.42 o 
   0   4  23        6.75        7.64      0.93 o 
   1   4  23       33.48       30.37      1.80 o 
   2   4  23       17.46       18.78      1.65 o 
  -3   5  23        8.44       11.01      2.43 o 
 -11   0  24       27.04       28.37      3.14 o 
 -10   0  24       82.60       74.25      5.99 o 
  -9   0  24       12.20       11.02      2.78 o 
  -8   0  24      119.94      111.01      7.87 o 
  -7   0  24      512.73      469.13     23.80 o 
  -6   0  24       26.67       17.04      2.30 o 
  -5   0  24      948.49      949.12     17.11 o 
  -4   0  24      272.76      268.70     11.84 o 
  -3   0  24      199.80      196.98      9.36 o 
  -2   0  24        2.56        1.74      0.77 o 
  -1   0  24      225.30      235.39      7.26 o 
   0   0  24      268.07      284.42      7.26 o 
   1   0  24       71.41       80.74      3.87 o 
   2   0  24        6.75        6.27      1.33 o 
   3   0  24        1.20        0.52      2.04 o 
   4   0  24       19.00       21.77      3.85 o 
   5   0  24        0.24       -0.56      0.56 o 
 -11   1  24        3.37        4.96      1.05 o 
 -10   1  24        0.99        0.48      0.51 o 
  -9   1  24        1.15        1.78      0.58 o 
  -8   1  24        0.11       -0.14      0.63 o 
  -7   1  24       53.36       51.50      2.69 o 
  -6   1  24       16.01       14.24      1.57 o 
  -5   1  24       75.96       73.03      2.91 o 
  -4   1  24      315.97      316.22      5.70 o 
  -3   1  24      120.50      121.61      3.33 o 
  -2   1  24       87.11       89.84      3.67 o 
  -1   1  24        9.71        8.93      1.25 o 
   0   1  24       59.86       63.64      2.43 o 
   1   1  24       69.27       70.84      2.51 o 
   2   1  24       27.86       26.27      1.65 o 
   3   1  24       14.11       12.97      1.19 o 
   4   1  24       10.18        7.09      0.96 o 
   5   1  24        0.21        0.47      0.68 o 
 -10   2  24       45.48       44.10      2.24 o 
  -9   2  24        0.68        0.06      0.51 o 
  -8   2  24       34.65       32.08      1.81 o 
  -7   2  24       36.74       36.25      1.85 o 
  -6   2  24       28.88       28.88      1.71 o 
  -5   2  24       36.27       37.29      2.06 o 
  -4   2  24      111.63      106.11      4.12 o 
  -3   2  24       19.70       20.37      1.48 o 
  -2   2  24       15.28       12.62      1.28 o 
  -1   2  24       20.64       21.84      1.61 o 
   0   2  24       33.56       40.36      1.87 o 
   1   2  24      198.25      195.13      4.24 o 
   2   2  24       18.23       15.53      1.26 o 
   3   2  24       14.81       11.38      1.07 o 
   4   2  24        2.62        1.87      0.46 o 
  -9   3  24       76.21       84.05      3.26 o 
  -8   3  24        0.35        1.41      0.48 o 
  -7   3  24       20.90       24.11      1.50 o 
  -6   3  24       36.77       39.44      2.00 o 
  -5   3  24        3.79        1.98      0.55 o 
  -4   3  24       28.77       28.86      1.68 o 
  -3   3  24      176.69      177.57      3.90 o 
  -2   3  24       34.37       29.98      1.72 o 
  -1   3  24       16.86       16.06      1.41 o 
   0   3  24        1.76        1.12      0.56 o 
   1   3  24        4.61        5.23      0.83 o 
   2   3  24        2.57        1.23      0.48 o 
   3   3  24        0.58        0.84      0.74 o 
  -7   4  24       11.64       14.03      1.05 o 
  -6   4  24       38.81       39.56      1.76 o 
  -5   4  24       86.28       91.77      2.77 o 
  -4   4  24       45.37       47.91      2.08 o 
  -3   4  24        7.30        6.59      0.83 o 
  -2   4  24       17.89       20.04      1.46 o 
  -1   4  24       26.28       23.36      1.43 o 
   0   4  24       18.37       22.13      1.39 o 
   1   4  24        0.33        0.64      0.62 o 
 -10   1  25       61.51       60.04      3.04 o 
  -9   1  25       13.53       13.45      1.48 o 
  -8   1  25        0.06        0.60      0.63 o 
  -7   1  25       44.15       51.87      3.22 o 
  -6   1  25       34.63       40.08      2.49 o 
  -5   1  25       89.04       94.33      3.05 o 
  -4   1  25        0.62       -0.14      0.56 o 
  -3   1  25       33.59       34.78      1.77 o 
  -2   1  25       13.08       15.09      1.53 o 
  -1   1  25      280.17      310.94      5.65 o 
   0   1  25      153.62      159.85      3.79 o 
   1   1  25       46.71       45.14      2.04 o 
   2   1  25        5.95        5.76      0.85 o 
   3   1  25       57.28       56.10      2.67 o 
   4   1  25        7.94        8.00      0.92 o 
 -10   2  25        0.07        1.14      0.76 o 
  -9   2  25       12.45       11.39      1.25 o 
  -8   2  25       59.84       55.93      3.01 o 
  -7   2  25       37.10       35.07      2.05 o 
  -6   2  25        0.39        0.58      0.53 o 
  -5   2  25        0.83        0.63      0.54 o 
  -4   2  25       20.65       18.21      1.55 o 
  -3   2  25       21.27       24.61      1.68 o 
  -2   2  25       15.83       16.80      1.43 o 
  -1   2  25        2.02        1.58      0.53 o 
   0   2  25        1.59        1.93      0.51 o 
   1   2  25        0.51        0.58      0.55 o 
   2   2  25        0.54        0.63      0.45 o 
   3   2  25       99.94       94.38      3.63 o 
   4   2  25        8.50        7.81      1.46 o 
  -9   3  25       29.46       33.87      2.91 o 
  -8   3  25        1.43        0.53      0.43 o 
  -7   3  25       33.53       34.98      1.86 o 
  -6   3  25      101.80       98.52      3.29 o 
  -5   3  25       27.23       32.62      1.73 o 
  -4   3  25       39.08       36.45      1.72 o 
  -3   3  25       36.28       32.82      1.74 o 
  -2   3  25      112.30      104.98      3.17 o 
  -1   3  25       16.52       18.69      1.35 o 
   0   3  25       22.22       25.04      1.57 o 
   1   3  25       32.57       31.57      1.96 o 
   2   3  25        9.48       11.79      1.02 o 
  -7   4  25        5.25        5.46      1.45 o 
  -6   4  25       22.71       21.40      1.28 o 
  -5   4  25       17.84       18.07      1.18 o 
  -4   4  25        1.22        1.28      0.49 o 
  -3   4  25        4.73        5.75      0.84 o 
  -2   4  25       27.21       32.54      1.61 o 
  -1   4  25        0.71        0.35      0.44 o 
   0   4  25        2.36        1.71      0.47 o 
 -10   0  26      106.56      115.64      5.07 o 
  -9   0  26      114.87      106.89      5.82 o 
  -8   0  26        0.19       -0.28      0.87 o 
  -7   0  26       13.57       12.20      1.93 o 
  -6   0  26       93.12       92.22      5.04 o 
  -5   0  26     1284.26     1310.93     25.07 o 
  -4   0  26      660.40      638.65     17.09 o 
  -3   0  26      229.66      226.30      9.95 o 
  -2   0  26      153.93      156.17      6.79 o 
  -1   0  26      195.60      206.58      6.82 o 
   0   0  26      116.35      111.21      4.35 o 
   1   0  26       42.02       44.72      3.03 o 
   2   0  26       99.25      106.02      6.38 o 
   3   0  26       27.51       25.17      4.00 o 
   4   0  26        4.15        4.03      0.89 o 
 -10   1  26        1.71        1.50      0.57 o 
  -9   1  26        0.04       -0.02      0.54 o 
  -8   1  26        0.77        0.79      0.65 o 
  -7   1  26        6.37        6.73      1.10 o 
  -6   1  26       74.21       73.61      3.30 o 
  -5   1  26       28.03       23.10      1.74 o 
  -4   1  26        1.85        0.97      0.59 o 
  -3   1  26       75.64       76.82      3.65 o 
  -2   1  26        2.13        2.09      0.68 o 
  -1   1  26       30.91       33.44      1.83 o 
   0   1  26        5.83        6.43      0.84 o 
   1   1  26       18.48       18.33      1.46 o 
   2   1  26        0.55        0.94      0.51 o 
   3   1  26       10.56        9.73      1.09 o 
   4   1  26        5.25        4.85      0.93 o 
  -9   2  26       21.61       26.53      1.85 o 
  -8   2  26       50.36       55.36      2.58 o 
  -7   2  26        6.29        4.92      0.81 o 
  -6   2  26       21.46       25.54      1.72 o 
  -5   2  26       90.31       92.19      3.34 o 
  -4   2  26      124.36      117.22      3.58 o 
  -3   2  26        2.30        1.56      0.61 o 
  -2   2  26       28.25       28.60      1.79 o 
  -1   2  26        0.06        1.05      0.58 o 
   0   2  26        2.00        0.15      0.59 o 
   1   2  26        4.52        4.54      0.69 o 
   2   2  26        1.31        1.75      0.47 o 
   3   2  26       24.61       19.21      1.80 o 
  -8   3  26        6.19        6.57      0.75 o 
  -7   3  26       50.55       56.95      2.20 o 
  -6   3  26       28.74       28.63      1.50 o 
  -5   3  26       15.46       14.54      1.09 o 
  -4   3  26       12.16        9.91      1.12 o 
  -3   3  26        0.09       -0.46      0.46 o 
  -2   3  26        1.77        2.24      0.62 o 
  -1   3  26       31.47       32.99      1.80 o 
   0   3  26        2.23        1.38      0.57 o 
   1   3  26        9.79        8.49      1.00 o 
   2   3  26        5.71        5.17      1.16 o 
  -6   4  26        5.96        6.27      0.96 o 
  -5   4  26       30.16       39.16      1.88 o 
  -4   4  26       47.58       46.63      1.75 o 
  -3   4  26       44.81       51.14      1.86 o 
  -2   4  26       13.26       15.46      1.10 o 
  -1   4  26       11.63       10.90      1.10 o 
 -10   1  27      126.23      141.19      5.09 o 
  -9   1  27       56.49       55.13      2.37 o 
  -8   1  27       24.84       28.26      1.91 o 
  -7   1  27       19.73       17.25      1.72 o 
  -6   1  27       29.98       30.98      2.38 o 
  -5   1  27        1.84        2.48      1.00 o 
  -4   1  27        1.48        1.16      0.58 o 
  -3   1  27      177.48      188.75      6.01 o 
  -2   1  27      302.95      321.58      6.77 o 
  -1   1  27        1.27        0.45      0.56 o 
   0   1  27       63.52       64.38      2.50 o 
   1   1  27       51.16       53.32      2.28 o 
   2   1  27       29.94       32.56      1.93 o 
   3   1  27       26.79       26.05      2.08 o 
  -9   2  27       22.45       26.82      1.68 o 
  -8   2  27       45.16       52.01      2.10 o 
  -7   2  27        4.55        4.70      0.74 o 
  -6   2  27        5.51        3.23      0.55 o 
  -5   2  27        0.10       -0.29      0.51 o 
  -4   2  27        2.83        2.32      0.71 o 
  -3   2  27       12.59       12.53      1.26 o 
  -2   2  27      141.97      147.21      4.08 o 
  -1   2  27       65.35       66.97      2.70 o 
   0   2  27        3.31        3.14      0.58 o 
   1   2  27       40.54       40.12      1.86 o 
   2   2  27        0.69        0.29      0.36 o 
  -8   3  27       46.99       48.39      3.12 o 
  -7   3  27        0.02       -0.09      0.32 o 
  -6   3  27       10.29        9.16      0.86 o 
  -5   3  27       42.02       43.27      2.05 o 
  -4   3  27       89.30       89.37      2.96 o 
  -3   3  27       45.94       51.30      2.34 o 
  -2   3  27       21.83       20.14      1.47 o 
  -1   3  27        1.30        0.91      0.45 o 
   0   3  27       14.45       13.29      1.18 o 
   1   3  27       14.17       15.08      1.45 o 
  -4   4  27        0.48        0.28      0.81 o 
  -3   4  27       29.43       31.47      3.53 o 
  -9   0  28       42.77       55.41      4.31 o 
  -8   0  28       32.08       39.46      3.01 o 
  -7   0  28      147.59      127.94      6.69 o 
  -6   0  28       33.79       40.52      3.42 o 
  -5   0  28        4.58        8.19      1.90 o 
  -4   0  28       38.70       53.19      6.31 o 
  -3   0  28       54.89       56.21      4.82 o 
  -2   0  28        1.09        0.31      0.73 o 
  -1   0  28       18.84       18.51      1.91 o 
   0   0  28       30.20       26.59      3.57 o 
   1   0  28       42.96       39.59      3.71 o 
   2   0  28        0.06        0.92      1.04 o 
  -9   1  28        1.10        1.15      0.41 o 
  -8   1  28       12.57       14.76      1.42 o 
  -7   1  28        0.65        0.61      0.60 o 
  -6   1  28       58.43       61.19      2.91 o 
  -5   1  28       12.74       13.03      1.53 o 
  -4   1  28       36.54       38.05      2.07 o 
  -3   1  28      107.61      114.74      4.19 o 
  -2   1  28       40.03       39.46      1.98 o 
  -1   1  28       81.87       84.92      3.03 o 
   0   1  28       77.00       73.39      2.71 o 
   1   1  28        0.16        0.50      0.52 o 
   2   1  28        8.63        8.10      0.92 o 
  -8   2  28      114.60      118.17      3.66 o 
  -7   2  28       31.02       29.59      1.73 o 
  -6   2  28       10.43        6.80      0.74 o 
  -5   2  28        0.89        1.35      0.62 o 
  -4   2  28      102.27      114.41      3.83 o 
  -3   2  28       36.26       37.90      1.91 o 
  -2   2  28       42.83       43.67      2.13 o 
  -1   2  28       23.27       20.17      1.54 o 
   0   2  28        1.92        2.01      0.80 o 
   1   2  28        1.48        2.21      0.44 o 
  -7   3  28        9.21        9.41      1.04 o 
  -6   3  28       11.54       10.54      0.89 o 
  -5   3  28        0.07        0.56      0.49 o 
  -4   3  28        2.98        1.63      0.52 o 
  -3   3  28       11.39       11.08      1.20 o 
  -2   3  28        0.22        0.85      0.44 o 
  -1   3  28        5.04        4.15      0.68 o 
   0   3  28       15.16       13.91      1.39 o 
  -9   1  29        8.83        9.58      1.43 o 
  -8   1  29      115.81      118.19      3.08 o 
  -7   1  29      118.51      121.63      3.82 o 
  -6   1  29        6.67        7.50      1.24 o 
  -5   1  29       15.36       14.86      1.70 o 
  -4   1  29       68.81       78.66      3.68 o 
  -3   1  29       86.24       91.79      3.07 o 
  -2   1  29       45.07       49.11      2.06 o 
  -1   1  29       49.96       51.50      2.21 o 
   0   1  29       95.06       89.53      2.95 o 
   1   1  29       28.42       23.06      1.70 o 
  -8   2  29        0.80        1.78      0.62 o 
  -7   2  29        1.84        2.99      0.61 o 
  -6   2  29        3.76        3.68      0.75 o 
  -5   2  29        2.05        2.39      0.70 o 
  -4   2  29       36.40       37.63      1.90 o 
  -3   2  29       35.47       42.79      1.99 o 
  -2   2  29       45.98       47.98      2.07 o 
  -1   2  29        0.34        0.34      0.52 o 
   0   2  29        3.23        3.52      0.56 o 
  -6   3  29       23.28       19.28      2.30 o 
  -5   3  29        0.35       -0.20      0.50 o 
  -4   3  29       10.64       13.46      1.14 o 
  -3   3  29       39.69       46.48      2.10 o 
  -2   3  29       56.52       64.79      2.36 o 
  -8   0  30      103.97      120.08      6.01 o 
  -7   0  30       29.00       34.05      3.49 o 
  -6   0  30        0.37        2.22      0.86 o 
  -5   0  30       59.66       48.01      4.36 o 
  -4   0  30        3.86        2.11      1.01 o 
  -3   0  30        2.48        1.82      0.73 o 
  -2   0  30        1.45        0.77      0.81 o 
  -1   0  30       15.47       16.32      1.80 o 
   0   0  30       22.09       20.92      2.46 o 
   1   0  30      155.19      150.47      5.61 o 
  -8   1  30        0.07       -0.50      0.51 o 
  -7   1  30       16.79       13.60      1.27 o 
  -6   1  30       22.63       21.45      1.85 o 
  -5   1  30        1.08        0.53      0.67 o 
  -4   1  30       26.15       26.80      1.82 o 
  -3   1  30        3.43        3.16      0.70 o 
  -2   1  30        1.53        0.99      0.44 o 
  -1   1  30        1.75        1.92      0.49 o 
   0   1  30       17.58       15.86      1.23 o 
   1   1  30        0.05       -0.16      0.79 o 
  -7   2  30       23.19       22.96      1.97 o 
  -6   2  30       34.25       31.53      1.44 o 
  -5   2  30       13.94       14.66      1.04 o 
  -4   2  30        2.21        2.25      0.52 o 
  -3   2  30        0.90       -0.02      0.39 o 
  -2   2  30       55.76       58.79      2.03 o 
  -1   2  30       82.86       79.98      2.60 o 
  -7   1  31       39.47       38.71      2.52 o 
  -6   1  31      115.91      114.42      4.37 o 
  -5   1  31       50.74       46.58      2.83 o 
  -4   1  31        2.52        2.10      0.46 o 
  -3   1  31       25.10       30.17      1.63 o 
  -2   1  31       16.74       19.47      1.27 o 
  -1   1  31        8.46       10.11      1.30 o 
  -6   2  31       12.58       11.71      1.55 o 
  -5   2  31        7.23        8.66      1.18 o 
  -4   2  31       35.39       35.31      1.99 o 
  -3   2  31        0.53        0.42      0.51 o 
  -2   2  31       13.46       13.00      2.82 o 
  -5   0  32       92.17       97.77      4.89 o 
  -4   0  32       42.07       40.07      3.19 o 
  -3   0  32       13.00       11.02      1.76 o 
  -2   0  32        1.99        0.93      0.64 o 
  -6   1  32        2.24        3.99      1.07 o 
  -5   1  32        2.45        2.35      0.69 o 
  -4   1  32       20.68       19.33      1.49 o 
  -3   1  32        0.88        1.26      0.58 o 
  -2   1  32        2.18        1.28      0.84 o 
                                                 
